# Supplementary material for: Distinct subtypes of proprioceptive dorsal root ganglion neurons regulate adaptive proprioception in mice
Source: Nat Commun. 2021 Feb 15;12:1026. doi: 10.1038/s41467-021-21173-9 (PMC7884389; doi:10.1038/s41467-021-21173-9)
Supplement: Supplementary file 4 — Supplementary Data 1 [file 41467_2021_21173_MOESM4_ESM.xlsx]

## Sheet: P54 subtype markers
gene	p_val	avg_logFC	cluster
Ppt1	9.91154e-111	0.83893	Ia1
Efr3a	9.07505e-92	0.548821	Ia1
Fam65b	3.50051e-86	0.852517	Ia1
Oxct1	7.95237e-83	0.331116	Ia1
Diablo	1.53197e-79	0.409347	Ia1
Esrrg	9.91591e-79	0.650771	Ia1
Nrip3	1.62311e-75	0.346056	Ia1
Kcnk1	7.78414e-75	0.521891	Ia1
Perm1	8.48681e-75	0.851734	Ia1
Zyx	1.23652e-73	0.462282	Ia1
Tmtc4	2.72802e-70	0.626684	Ia1
Degs1	5.6434e-70	0.412858	Ia1
Inhbb	5.82323e-70	0.734722	Ia1
Slc25a22	1.03175e-68	0.355248	Ia1
Runx1	1.96558e-65	0.631024	Ia1
Unc80	2.79944e-65	0.510151	Ia1
Lmcd1	7.58144e-65	0.91895	Ia1
Lipg	1.20813e-64	0.350453	Ia1
Cables2	1.18697e-62	0.448994	Ia1
Ciapin1	1.44732e-62	0.302757	Ia1
Cthrc1	7.15903e-61	0.599128	Ia1
Elmo1	3.15003e-60	0.818693	Ia1
Galc	6.77188e-60	0.480285	Ia1
Heg1	7.07213e-60	0.808292	Ia1
Pdlim1	8.36704e-60	0.463838	Ia1
Tuba8	7.40982e-59	0.725707	Ia1
Serpina3c	1.1346e-58	0.685622	Ia1
Mrpl3	6.58164e-57	0.373097	Ia1
Entpd5	1.20091e-56	0.45971	Ia1
Pfkfb3	3.52272e-56	0.471575	Ia1
Me2	4.08857e-56	0.394034	Ia1
Ldhb	5.46295e-56	0.342028	Ia1
Ndst4	1.3743e-55	0.482552	Ia1
Gltpd1	1.51961e-54	0.321862	Ia1
Bcat1	6.29593e-54	0.697241	Ia1
Sh3bgrl2	8.98346e-54	0.404959	Ia1
Tcn2	1.37115e-53	0.625532	Ia1
Ube2ql1	1.53996e-53	0.410449	Ia1
Sv2a	2.89255e-53	0.599368	Ia1
Iqsec3	4.40567e-53	0.597364	Ia1
Gyg	8.24991e-53	0.494559	Ia1
Kcnk13	6.08648e-51	0.449885	Ia1
Klhdc8a	1.54337e-50	0.661779	Ia1
Fam102b	2.56894e-50	0.644296	Ia1
Cabp1	6.1727e-50	0.302734	Ia1
Ppif	3.40124e-49	0.357105	Ia1
Stk24	6.22081e-49	0.411566	Ia1
Me3	1.14908e-48	0.510634	Ia1
Inadl	1.3959e-48	0.554473	Ia1
Elovl5	1.85092e-48	0.377833	Ia1
Gulp1	5.10768e-48	0.629047	Ia1
Arhgef3	5.6064e-48	0.484854	Ia1
Ttc1	1.05721e-47	0.327067	Ia1
Ppp1cb	8.31197e-47	0.32422	Ia1
Ephb1	8.38494e-47	0.475408	Ia1
Fgf11	1.42381e-45	0.709662	Ia1
Cyp2s1	2.11775e-45	0.490609	Ia1
Mpc2	3.96293e-45	0.307775	Ia1
Rasd2	6.06552e-45	0.620317	Ia1
P4ha2	7.51564e-45	0.477347	Ia1
Gm13629	1.00529e-44	0.430037	Ia1
Zfp365	2.07757e-42	0.378594	Ia1
Hebp2	7.51788e-42	0.347893	Ia1
Slc47a1	2.35625e-41	0.331461	Ia1
Hsd17b10	3.71475e-41	0.340534	Ia1
Galnt16	4.9204e-41	0.4758	Ia1
X1110008P14Rik	6.56214e-41	0.316448	Ia1
Ermp1	2.75831e-39	0.501001	Ia1
Acn9	4.14879e-39	0.362476	Ia1
Angpt4	1.69596e-38	0.324732	Ia1
Adcy8	1.98926e-38	0.424728	Ia1
Nmrk1	2.58892e-38	0.408947	Ia1
Usp2	2.68499e-38	0.387689	Ia1
Crot	4.37901e-38	0.368624	Ia1
Pctp	8.93147e-38	0.4312	Ia1
Sertm1	9.28922e-38	0.392886	Ia1
Rab3il1	1.35655e-37	0.44488	Ia1
Rtn4r	1.88745e-37	0.359021	Ia1
Chchd10	1.99017e-37	0.326789	Ia1
Slit3	3.00107e-37	0.376184	Ia1
Cst3	5.29844e-37	0.362776	Ia1
A330050F15Rik	1.24062e-36	0.373773	Ia1
Ciart	1.95623e-36	0.323776	Ia1
Sfmbt2	3.33107e-35	0.410372	Ia1
Clmp	1.16727e-34	0.333236	Ia1
Trnt1	1.55527e-34	0.326687	Ia1
Esrrb	1.58141e-34	0.402028	Ia1
Lhx6	3.59729e-34	0.412354	Ia1
Jam2	3.65893e-34	0.374215	Ia1
Anxa3	3.71786e-34	0.673335	Ia1
Hspg2	5.57404e-34	0.390096	Ia1
Arhgap24	1.23525e-33	0.371301	Ia1
Fam20c	4.14757e-33	0.371513	Ia1
Kcnc1	5.16855e-33	0.488704	Ia1
B930018H19Rik	5.37393e-33	0.305437	Ia1
Steap2	7.88149e-33	0.364581	Ia1
Ccbl2	1.4124e-32	0.354926	Ia1
Timm10	2.00393e-32	0.380688	Ia1
Oxtr	3.08782e-32	0.393663	Ia1
Ivd	3.77147e-32	0.394273	Ia1
Megf11	8.49478e-32	0.36438	Ia1
Vldlr	4.48037e-31	0.42522	Ia1
AI593442	8.26594e-31	0.374055	Ia1
Relt	2.69873e-30	0.313993	Ia1
Stac2	3.3541e-30	0.557987	Ia1
Ralgapa2	3.8365e-30	0.335352	Ia1
Nars2	8.81669e-30	0.449684	Ia1
Hist1h1c	9.90136e-30	0.347106	Ia1
Tanc1	1.09187e-29	0.406137	Ia1
Ttc7b	2.6791e-29	0.307838	Ia1
Nqo2	3.6464e-29	0.353588	Ia1
Lsmem1	4.69145e-29	0.320896	Ia1
Rtn4rl2	6.34393e-29	0.312637	Ia1
Pcsk6	7.39253e-29	0.372553	Ia1
Stxbp6	1.51813e-28	0.367477	Ia1
Srl	1.89956e-28	0.387621	Ia1
Prkca	4.64907e-28	0.363232	Ia1
Myo10	4.79704e-28	0.369026	Ia1
Rasgrf2	5.46665e-28	0.409933	Ia1
A530058N18Rik	8.05059e-28	0.346142	Ia1
Msl3	1.82078e-27	0.367416	Ia1
B230217O12Rik	3.11767e-27	0.312186	Ia1
Rerg	6.30347e-27	0.401893	Ia1
Tshr	7.37942e-27	0.412444	Ia1
Leprot	7.97174e-27	0.319526	Ia1
Spry2	3.46343e-26	0.432222	Ia1
Sult1a1	7.08362e-26	0.385734	Ia1
Gpr3	1.44431e-25	0.315621	Ia1
Dlc1	2.90345e-25	0.328007	Ia1
Vat1l	4.08739e-25	0.325799	Ia1
Fgfr2	1.9213e-24	0.318051	Ia1
Prmt8	2.04813e-24	0.321777	Ia1
Kank4	2.10125e-24	0.381435	Ia1
Gm2115	2.56969e-24	0.32672	Ia1
Hist1h2bc	3.1374e-24	0.407179	Ia1
Lhfpl1	7.16104e-24	0.380693	Ia1
Kcnt1	4.93189e-23	0.341963	Ia1
Myom1	5.5008e-22	0.330744	Ia1
Hist1h2be	6.23518e-22	0.301825	Ia1
Trpc3	2.62592e-21	0.30463	Ia1
Chn2	5.13901e-21	0.315994	Ia1
Syt7	7.40096e-21	0.323089	Ia1
Pcsk5	1.37819e-20	0.364071	Ia1
Lrrtm3	5.32646e-19	0.320922	Ia1
F11r	8.91036e-19	0.319228	Ia1
Lbh	1.55454e-18	0.302631	Ia1
Slc6a17	1.65964e-18	0.30824	Ia1
Adssl1	2.80425e-18	0.305571	Ia1
Fosl2	4.42383e-18	0.373415	Ia1
Slc6a19	2.17044e-16	0.420896	Ia1
Plcg2	1.53744e-14	0.411944	Ia1
Vim	1.07902e-69	1.75738	Ia2
Ndel1	1.65619e-68	0.527167	Ia2
Ccser2	2.68465e-66	0.504614	Ia2
Lcp2	5.51692e-61	1.53008	Ia2
Map7d2	2.89414e-58	0.884279	Ia2
Pdrg1	3.17546e-58	0.729086	Ia2
X1500009L16Rik	6.04726e-55	1.23764	Ia2
Cdh20	2.53016e-54	1.01525	Ia2
Slc43a3	1.1239e-53	1.04171	Ia2
Abtb2	1.89091e-53	1.04558	Ia2
Lipa	5.21921e-53	0.739092	Ia2
Pthlh	2.42661e-52	1.16173	Ia2
Tubgcp4	6.62267e-52	0.727813	Ia2
Cpne4	5.86279e-51	1.20049	Ia2
Rtn4rl2	8.1002e-51	0.81065	Ia2
Hpse	6.59619e-50	1.23105	Ia2
Lancl1	7.11231e-49	0.579079	Ia2
Agpat4	1.6368e-48	1.1777	Ia2
Gas6	4.20549e-48	0.666955	Ia2
Maf	1.29477e-46	0.865243	Ia2
Rab3il1	1.32687e-46	0.942444	Ia2
Brinp2	1.90752e-46	0.880521	Ia2
Col24a1	2.59326e-46	1.00089	Ia2
Sorbs1	3.14355e-46	0.803371	Ia2
B3galt2	1.44649e-44	1.07652	Ia2
Kcnip1	2.19406e-44	1.49269	Ia2
Lrrc55	3.54511e-44	0.559038	Ia2
Lrrc49	2.72885e-43	0.473843	Ia2
Ppip5k2	5.9566e-43	0.596617	Ia2
Agpat9	1.46559e-42	0.793105	Ia2
Abhd12	2.11596e-42	0.446777	Ia2
Ctsd	2.2018e-42	0.466642	Ia2
Glrx	3.55138e-42	0.609557	Ia2
Rgs6	2.46743e-40	1.2185	Ia2
Cela1	5.44635e-40	0.818506	Ia2
Ube2l6	1.23518e-39	0.744871	Ia2
Fam149a	4.62136e-39	0.724271	Ia2
Ermp1	1.10868e-38	0.899086	Ia2
Cd55	1.1981e-38	0.750592	Ia2
Dusp27	8.65318e-38	0.683129	Ia2
Galnt14	2.10817e-37	1.08131	Ia2
Chst15	2.52691e-37	0.809826	Ia2
Slc17a6	2.88664e-37	1.24348	Ia2
Pctp	4.48701e-37	0.839622	Ia2
Ubtd1	1.20781e-36	0.577429	Ia2
Colq	2.0528e-36	0.956196	Ia2
Zscan29	3.70096e-36	0.689763	Ia2
Stk39	5.2284e-36	0.46398	Ia2
Lhfpl3	1.06207e-35	0.800796	Ia2
Calb1	2.09793e-35	1.5441	Ia2
Ibsp	3.53431e-35	0.801378	Ia2
Gdpd1	5.83075e-35	0.46265	Ia2
Stk24	9.27057e-35	0.619568	Ia2
Mapk10	5.91595e-34	0.306611	Ia2
Rtca	1.03394e-33	0.353849	Ia2
Rph3a	1.09413e-33	1.03821	Ia2
Gnao1	1.25768e-33	0.806432	Ia2
Tgfbr2	1.4629e-33	0.88279	Ia2
Fam222b	2.24723e-33	0.467492	Ia2
Spp1	3.17597e-33	1.29719	Ia2
Crhr1	4.67008e-33	0.624208	Ia2
St3gal1	7.13961e-33	0.591486	Ia2
Ap2b1	1.1736e-32	0.381328	Ia2
Paqr4	1.26079e-32	0.464622	Ia2
Hapln1	1.29717e-32	1.06456	Ia2
Sntg2	2.05374e-32	0.784702	Ia2
Kcna1	2.23793e-32	0.702501	Ia2
Pcdh9	3.05138e-32	0.939949	Ia2
Cdr2l	3.6121e-32	0.520936	Ia2
Tll1	4.30368e-32	0.715854	Ia2
Tes	1.50182e-31	0.44466	Ia2
Lrrc3b	3.15086e-31	0.781547	Ia2
Nyap2	4.20976e-31	0.502355	Ia2
Adam23	5.41237e-31	0.495897	Ia2
Clmp	8.19348e-31	0.581639	Ia2
Alad	1.06997e-30	0.532923	Ia2
Fam213b	1.07655e-30	0.400998	Ia2
Tmem132b	1.43462e-30	0.686366	Ia2
Stbd1	1.51595e-30	0.647477	Ia2
Lmcd1	2.20898e-30	0.959534	Ia2
Asb13	7.96616e-30	0.380955	Ia2
Kcnmb2	1.01446e-29	0.431416	Ia2
Nars	1.20464e-29	0.383099	Ia2
Baiap2l1	1.28118e-29	0.606081	Ia2
Ivd	2.01745e-29	0.674788	Ia2
Tjp1	4.76963e-29	0.643592	Ia2
Tesc	9.29637e-29	0.805926	Ia2
Tsen15	1.0366e-28	0.496121	Ia2
Extl2	1.99238e-28	0.446235	Ia2
Shc4	4.33531e-28	0.672037	Ia2
Pdgfd	5.80659e-28	0.418742	Ia2
Bpifb1	6.19713e-28	0.624638	Ia2
Gm4980	7.50857e-28	0.929429	Ia2
Itga3	1.1507e-27	0.590927	Ia2
Pex5l	1.16872e-27	0.531925	Ia2
Ogfrl1	1.33077e-27	0.454131	Ia2
Cpt2	1.97198e-27	0.674223	Ia2
Fam163b	2.71431e-27	0.763273	Ia2
Zyx	3.14677e-27	0.477601	Ia2
Ret	3.16561e-27	0.773076	Ia2
Arhgap44	4.16622e-27	0.346863	Ia2
A530058N18Rik	5.26655e-27	0.694734	Ia2
Dok5	5.83931e-27	0.609186	Ia2
Gipc2	6.58996e-27	0.679493	Ia2
Ptpre	1.10731e-26	0.557027	Ia2
Pdp1	1.26468e-26	0.519933	Ia2
Tmem37	2.83086e-26	0.420439	Ia2
Bcat1	3.60852e-26	0.937666	Ia2
Susd3	5.63202e-26	0.420879	Ia2
Chst9	6.7657e-26	0.641749	Ia2
Rasd2	1.41682e-25	1.00782	Ia2
Spsb4	1.58121e-25	0.519695	Ia2
Ctnnbl1	1.68879e-25	0.608178	Ia2
Crisp1	1.83011e-25	0.476403	Ia2
Lix1	2.17212e-25	0.647658	Ia2
Zfp365	2.62174e-25	0.524139	Ia2
Abhd17c	2.69951e-25	0.4874	Ia2
Car2	3.23259e-25	0.495343	Ia2
Tsen54	3.46654e-25	0.562824	Ia2
Cachd1	3.74131e-25	0.754149	Ia2
Bap1	4.29273e-25	0.356534	Ia2
Wars	9.52063e-25	0.330904	Ia2
Zfp367	1.32008e-24	0.544026	Ia2
Hebp2	1.4931e-24	0.455035	Ia2
Ano4	1.98086e-24	0.597964	Ia2
Dffa	2.3111e-24	0.454671	Ia2
Crot	2.84107e-24	0.504911	Ia2
Tango2	2.98463e-24	0.306522	Ia2
Trnp1	3.4773e-24	0.41805	Ia2
Gria2	3.96554e-24	0.462208	Ia2
Grb14	5.8795e-24	0.469145	Ia2
Fam163a	6.0643e-24	0.86674	Ia2
Pvrl4	6.66787e-24	0.636816	Ia2
Sacm1l	9.85793e-24	0.411578	Ia2
Rap1gap2	1.05153e-23	0.664354	Ia2
Arg2	1.05642e-23	0.655782	Ia2
Rgl1	1.10177e-23	0.548159	Ia2
Myo5b	1.31211e-23	0.626236	Ia2
X9530068E07Rik	1.80346e-23	0.332533	Ia2
Gabrb3	2.10716e-23	0.480116	Ia2
Gjd2	3.0267e-23	0.544863	Ia2
X1810011O10Rik	3.27867e-23	0.77451	Ia2
Serf2	4.06708e-23	0.343199	Ia2
Nefl	4.41673e-23	0.447973	Ia2
Tcn2	4.6526e-23	0.684137	Ia2
Yars	7.04824e-23	0.302874	Ia2
Ehd3	7.53908e-23	0.30352	Ia2
Tacc1	9.26139e-23	0.451442	Ia2
Fgf9	1.02165e-22	0.503629	Ia2
Racgap1	1.40427e-22	0.507128	Ia2
Tmed9	1.46782e-22	0.348425	Ia2
Samhd1	2.34581e-22	0.497631	Ia2
Ccbe1	3.34024e-22	0.434062	Ia2
Bcar3	4.66488e-22	0.403112	Ia2
Srcrb4d	6.16734e-22	0.58901	Ia2
P2rx5	6.83844e-22	0.49852	Ia2
Best3	9.33747e-22	0.537135	Ia2
Bean1	9.76462e-22	0.434551	Ia2
Pi4k2a	1.39126e-21	0.347354	Ia2
Nme1	1.82856e-21	0.37438	Ia2
Zdhhc2	1.90081e-21	0.495346	Ia2
Ppp1r3a	2.20082e-21	0.351351	Ia2
Ttc1	5.06515e-21	0.366249	Ia2
Rtn4r	5.16152e-21	0.486207	Ia2
Trib2	7.65864e-21	0.614696	Ia2
Ap3s2	8.9155e-21	0.316298	Ia2
Ubxn1	9.18766e-21	0.313919	Ia2
Mthfsd	1.1075e-20	0.38213	Ia2
Pls1	1.17153e-20	0.422231	Ia2
Ndst4	1.35999e-20	0.508351	Ia2
Trim16	1.90195e-20	0.44668	Ia2
Ldhb	2.18629e-20	0.351576	Ia2
Pid1	2.49246e-20	0.562416	Ia2
Hsdl1	2.90002e-20	0.367799	Ia2
Nubp2	2.98735e-20	0.331312	Ia2
Sec22b	3.18288e-20	0.366937	Ia2
Msl3	3.68655e-20	0.517663	Ia2
Setd7	4.04507e-20	0.446038	Ia2
Olfml2b	4.11628e-20	0.486315	Ia2
Rps6ka2	5.83221e-20	0.438951	Ia2
Lrrc59	8.94754e-20	0.332717	Ia2
Gpr119	1.40219e-19	0.423587	Ia2
X6430571L13Rik	1.45266e-19	0.487603	Ia2
Esrrb	1.60659e-19	0.527098	Ia2
Serpina3g	2.13007e-19	0.670033	Ia2
Rab3ip	2.69836e-19	0.336937	Ia2
Socs5	3.38328e-19	0.47626	Ia2
Casz1	3.74241e-19	0.34634	Ia2
Rbbp5	3.93876e-19	0.376337	Ia2
Nap1l1	4.33964e-19	0.305382	Ia2
Opn3	5.12296e-19	0.531212	Ia2
Chst2	5.8229e-19	0.427228	Ia2
Ttc39b	6.10066e-19	0.386128	Ia2
Tnfrsf11a	6.7886e-19	0.378694	Ia2
Adam8	7.69069e-19	0.340909	Ia2
Ttc17	1.20868e-18	0.403382	Ia2
Fblim1	1.28917e-18	0.431098	Ia2
Kctd9	1.59041e-18	0.410104	Ia2
Ccdc126	2.1898e-18	0.502572	Ia2
Prune2	2.54305e-18	0.420569	Ia2
Cntnap5c	2.76643e-18	0.34795	Ia2
Zfp52	2.96978e-18	0.494846	Ia2
Pcsk5	3.00111e-18	0.564365	Ia2
Nefh	3.02812e-18	0.460278	Ia2
Hist1h2be	3.0418e-18	0.483985	Ia2
X2410131K14Rik	3.27804e-18	0.423549	Ia2
Slco5a1	3.46573e-18	0.485067	Ia2
Golt1b	4.49163e-18	0.329572	Ia2
Hsd17b12	4.97321e-18	0.428332	Ia2
Ahcyl2	5.39134e-18	0.414344	Ia2
Sorbs2	5.82439e-18	0.336394	Ia2
X1110007C09Rik	6.00757e-18	0.309776	Ia2
B930018H19Rik	6.71976e-18	0.394543	Ia2
Hist1h2bc	7.32609e-18	0.657321	Ia2
Ehd4	7.53959e-18	0.418398	Ia2
Mettl8	1.20664e-17	0.442068	Ia2
Kcnk1	1.28038e-17	0.425018	Ia2
Hist1h1c	1.39525e-17	0.434341	Ia2
Lrrtm3	1.49969e-17	0.499743	Ia2
A330074K22Rik	1.66701e-17	0.324501	Ia2
Acadvl	1.88638e-17	0.321223	Ia2
Fbxo31	1.90432e-17	0.356068	Ia2
Lpin1	1.91426e-17	0.340488	Ia2
Reep1	1.97587e-17	0.356929	Ia2
L3hypdh	2.40996e-17	0.406488	Ia2
Tnfrsf12a	2.71627e-17	0.474669	Ia2
Vldlr	2.80092e-17	0.557126	Ia2
Kank4	3.17763e-17	0.537637	Ia2
Gcsh	3.49152e-17	0.301216	Ia2
Nutf2	3.51948e-17	0.351193	Ia2
Mrpl3	3.73684e-17	0.32312	Ia2
Ccng1	4.39436e-17	0.453844	Ia2
Grm3	4.94172e-17	0.338777	Ia2
Dusp15	5.00218e-17	0.350782	Ia2
Aldh3a2	5.32649e-17	0.332082	Ia2
Fech	6.67347e-17	0.334337	Ia2
Magohb	7.03877e-17	0.348797	Ia2
Lpl	7.07362e-17	0.453286	Ia2
Limd1	8.52087e-17	0.392373	Ia2
Triap1	9.94769e-17	0.324232	Ia2
Slc38a9	1.50154e-16	0.344777	Ia2
Ufsp2	1.57552e-16	0.303761	Ia2
Ado	1.68601e-16	0.33023	Ia2
Cacng2	2.44801e-16	0.428429	Ia2
Gyg	2.95699e-16	0.462078	Ia2
Gda	3.12296e-16	0.481174	Ia2
Gabra5	3.13501e-16	0.481631	Ia2
Nr0b2	3.53358e-16	0.393204	Ia2
Psat1	3.64232e-16	0.446275	Ia2
E2f1	3.90927e-16	0.413179	Ia2
Scrt1	4.71881e-16	0.397451	Ia2
Heg1	5.00648e-16	0.637311	Ia2
Cyp4f14	6.74285e-16	0.304823	Ia2
Slc40a1	6.79537e-16	0.386718	Ia2
Car10	9.31808e-16	0.311963	Ia2
Sparcl1	1.00308e-15	0.385214	Ia2
Agl	1.12208e-15	0.401074	Ia2
Wdfy1	1.37633e-15	0.600362	Ia2
Gcnt4	1.80623e-15	0.447083	Ia2
Omg	2.52601e-15	0.645334	Ia2
Tmem120b	2.94691e-15	0.340865	Ia2
Msrb1	4.39118e-15	0.310344	Ia2
Rnf115	6.52094e-15	0.331116	Ia2
Wwp1	6.66406e-15	0.308038	Ia2
Dbt	7.32739e-15	0.381693	Ia2
Gpr157	7.7841e-15	0.362659	Ia2
Hsd17b10	8.13253e-15	0.337815	Ia2
Wdr45	8.2736e-15	0.320364	Ia2
Memo1	8.57353e-15	0.359227	Ia2
Bace1	8.97784e-15	0.339127	Ia2
Atp6v0a2	9.91311e-15	0.338303	Ia2
Rnf157	1.02736e-14	0.345897	Ia2
Mad2l1bp	1.33963e-14	0.320541	Ia2
Pqlc1	1.39469e-14	0.320862	Ia2
Hcn1	1.42135e-14	0.329544	Ia2
Abhd3	2.20829e-14	0.372249	Ia2
Hapln4	3.57989e-14	0.312978	Ia2
Frmd7	3.77503e-14	0.344988	Ia2
Bid	5.24117e-14	0.387365	Ia2
Esrrg	5.41673e-14	0.423267	Ia2
Chn2	6.22804e-14	0.533925	Ia2
Hectd1	6.62849e-14	0.313325	Ia2
Abtb1	7.98674e-14	0.333021	Ia2
Fam65b	8.00441e-14	0.385466	Ia2
X2810474O19Rik	8.20537e-14	0.586026	Ia2
Hoxc8	8.34808e-14	0.76957	Ia2
Ngfr	8.58799e-14	0.415994	Ia2
Tmem18	8.98867e-14	0.358165	Ia2
Ddx31	1.00626e-13	0.336614	Ia2
Serpina3c	1.05445e-13	0.540885	Ia2
X1700112E06Rik	1.12089e-13	0.302559	Ia2
P2rx6	1.19813e-13	0.396776	Ia2
Fam81a	1.38666e-13	0.325957	Ia2
Necab3	1.73465e-13	0.387083	Ia2
Nudt7	2.08286e-13	0.33828	Ia2
Nqo2	2.20262e-13	0.416471	Ia2
Pcbp4	2.26328e-13	0.301308	Ia2
Gls2	2.30322e-13	0.355619	Ia2
Tgif1	2.37694e-13	0.350566	Ia2
Sipa1l1	3.23267e-13	0.383572	Ia2
Rcsd1	3.59732e-13	0.324395	Ia2
Gsn	3.68119e-13	0.398774	Ia2
Cables2	3.94647e-13	0.34267	Ia2
Dlc1	4.30633e-13	0.374402	Ia2
Hps5	4.84188e-13	0.362969	Ia2
Galnt16	5.48132e-13	0.426668	Ia2
Gabrg2	5.94747e-13	0.388978	Ia2
Oxtr	6.41677e-13	0.36296	Ia2
Kcnb1	6.54129e-13	0.472682	Ia2
Coq6	7.49821e-13	0.306558	Ia2
Amigo2	7.6275e-13	0.624755	Ia2
Kctd7	9.11633e-13	0.37345	Ia2
Lgi1	9.96027e-13	0.45914	Ia2
Pcp4l1	1.1724e-12	0.596092	Ia2
Nrn1	1.22088e-12	0.407844	Ia2
Lurap1l	1.30397e-12	0.329673	Ia2
Asah2	1.33086e-12	0.332088	Ia2
Timm10	1.82854e-12	0.402357	Ia2
Egln3	1.84768e-12	0.421946	Ia2
Gabrb2	1.89133e-12	0.41899	Ia2
Dtnbp1	1.96962e-12	0.327705	Ia2
Me3	2.08579e-12	0.420576	Ia2
Trmt10c	2.16848e-12	0.320684	Ia2
Nnt	2.30659e-12	0.326422	Ia2
Lyrm5	2.49215e-12	0.353208	Ia2
Oraov1	2.84462e-12	0.316333	Ia2
Nup93	2.90607e-12	0.306703	Ia2
C3	3.09994e-12	0.348577	Ia2
Galm	3.51505e-12	0.391688	Ia2
Pdlim1	4.05181e-12	0.344959	Ia2
Gm2115	4.57185e-12	0.41298	Ia2
G0s2	4.92883e-12	0.325093	Ia2
Bin3	5.44769e-12	0.308614	Ia2
Ptcd3	5.76886e-12	0.348766	Ia2
Srgap3	6.55716e-12	0.380646	Ia2
Ttll12	6.55869e-12	0.333243	Ia2
Slit3	7.21704e-12	0.309499	Ia2
Map6d1	8.28006e-12	0.363586	Ia2
Arnt2	1.01375e-11	0.36592	Ia2
Kif16b	1.28951e-11	0.367418	Ia2
Lhfpl4	1.66869e-11	0.462737	Ia2
Rab30	2.00237e-11	0.327458	Ia2
Gal3st1	2.56437e-11	0.301133	Ia2
Ldb3	2.89198e-11	0.408574	Ia2
Fam102b	2.98294e-11	0.462551	Ia2
Prkca	3.05037e-11	0.393229	Ia2
Arhgef3	4.64567e-11	0.359612	Ia2
Klhdc8a	4.83984e-11	0.517477	Ia2
Nat8l	6.33516e-11	0.334413	Ia2
Tmem167	6.68913e-11	0.304515	Ia2
Pcdhac2	7.79378e-11	0.330411	Ia2
Ntrk3	1.06567e-10	0.368535	Ia2
Abcc8	1.14115e-10	0.346339	Ia2
Cd96	1.15555e-10	0.311164	Ia2
Spns2	1.17495e-10	0.325695	Ia2
Ankrd55	1.20993e-10	0.367174	Ia2
Rps4l	1.46301e-10	0.450335	Ia2
Fmn1	1.56127e-10	0.354941	Ia2
Galc	1.61269e-10	0.321352	Ia2
Nek6	2.02666e-10	0.308381	Ia2
Dock5	2.0851e-10	0.373673	Ia2
Relt	2.43547e-10	0.308558	Ia2
Coa4	2.44557e-10	0.336138	Ia2
Aox4	2.53643e-10	0.391174	Ia2
Ddhd1	2.65739e-10	0.366194	Ia2
Etv6	3.37933e-10	0.3379	Ia2
Fam171a1	4.30129e-10	0.302587	Ia2
Psd3	5.84464e-10	0.304772	Ia2
Kcna2	5.86717e-10	0.337061	Ia2
Pmm2	6.5124e-10	0.309451	Ia2
Gulp1	6.53436e-10	0.333815	Ia2
Sult1a1	7.97893e-10	0.416238	Ia2
Psme4	1.20193e-09	0.314311	Ia2
Lhfpl1	1.93124e-09	0.446387	Ia2
Marveld3	2.38874e-09	0.330286	Ia2
Inhbb	3.00894e-09	0.374108	Ia2
Rorc	3.0205e-09	0.382415	Ia2
Lgr5	3.77843e-09	0.350969	Ia2
Galnt9	4.03085e-09	0.302649	Ia2
Decr1	5.04557e-09	0.32782	Ia2
Nefm	5.10197e-09	0.31653	Ia2
Zfyve28	5.93115e-09	0.304458	Ia2
St3gal6	9.55551e-09	0.300523	Ia2
Rfc3	1.00518e-08	0.301152	Ia2
Crem	3.87133e-08	0.314568	Ia2
Nrcam	4.47684e-08	0.334163	Ia2
Arhgap36	9.52516e-08	0.507328	Ia2
Serpinb1a	9.77371e-08	0.498969	Ia2
Kcnc1	1.44618e-07	0.3739	Ia2
Sox11	1.46721e-07	0.321426	Ia2
Plcg2	4.55484e-07	0.40422	Ia2
Gabra2	5.13308e-07	0.31773	Ia2
Entpd1	5.39139e-07	0.32067	Ia2
Ptgfr	6.01668e-07	0.347417	Ia2
Arhgap31	6.3516e-07	0.308436	Ia2
Mast2	7.34289e-07	0.327897	Ia2
Sptb	2.3979e-06	0.312187	Ia2
Gabrg1	2.40309e-06	0.353314	Ia2
Calb1	1.2895e-48	2.64013	Ia3
Pdrg1	1.98139e-43	1.02494	Ia3
Lrrc49	3.34685e-41	0.72315	Ia3
Lancl1	5.20955e-35	0.778116	Ia3
Map7d2	4.18207e-33	1.05387	Ia3
Calb2	6.72809e-33	1.9856	Ia3
Ptpre	1.12202e-32	1.10082	Ia3
Abhd12	3.77287e-32	0.617368	Ia3
Galnt14	5.02936e-32	1.62661	Ia3
Hpse	9.46246e-32	1.60118	Ia3
Lcp2	1.98467e-31	1.72017	Ia3
Entpd1	4.59963e-31	1.15879	Ia3
Slc43a3	1.20928e-30	1.24438	Ia3
Glrx	2.79643e-30	0.831578	Ia3
Cryba2	4.22006e-30	1.00036	Ia3
Crhr1	4.80958e-30	1.02237	Ia3
Crisp1	1.40844e-29	1.25063	Ia3
Magohb	2.21916e-29	0.664124	Ia3
Ctnnbl1	4.18622e-29	1.04248	Ia3
Brinp2	1.23968e-28	1.04236	Ia3
Pthlh	1.95465e-28	1.47627	Ia3
Maf	3.45593e-28	1.04335	Ia3
Lipa	5.57045e-28	0.866917	Ia3
X1500009L16Rik	6.44872e-28	1.33131	Ia3
Ccser2	6.58856e-28	0.523885	Ia3
Gipc2	2.73283e-27	1.00195	Ia3
Rgs6	4.85513e-27	1.71717	Ia3
Kcnmb2	8.7665e-27	0.794612	Ia3
Dok5	1.08145e-26	0.991626	Ia3
Gas6	2.01389e-26	0.762968	Ia3
Ndel1	2.83611e-26	0.524313	Ia3
Stk39	2.93789e-26	0.601515	Ia3
Kcnip1	6.27861e-26	1.7375	Ia3
Tsen15	1.4857e-25	0.717476	Ia3
Ibsp	1.58621e-25	1.15804	Ia3
Ppip5k2	2.17794e-25	0.726241	Ia3
X1110007C09Rik	2.40634e-25	0.59135	Ia3
Colq	2.55707e-25	1.28096	Ia3
Vgll2	5.82141e-25	0.695925	Ia3
Alad	6.43818e-25	0.741594	Ia3
Cela1	1.05845e-24	1.05188	Ia3
Cpne4	1.44478e-24	1.3143	Ia3
B3galt2	3.04982e-24	1.2539	Ia3
Pctp	2.18062e-23	1.09304	Ia3
Cdh20	5.44612e-23	1.03432	Ia3
Crybb1	6.2615e-23	0.461714	Ia3
Vim	1.13572e-22	1.40054	Ia3
A530058N18Rik	2.75109e-22	0.924377	Ia3
Gdpd1	4.22747e-22	0.577917	Ia3
Tubgcp4	6.25155e-22	0.760069	Ia3
Pdgfd	8.11315e-22	1.13045	Ia3
Fam222b	1.55962e-21	0.599739	Ia3
Arg2	2.42432e-21	1.01586	Ia3
Reep1	2.49916e-21	0.619158	Ia3
Arhgap36	2.68177e-21	1.74347	Ia3
Fth1	3.1861e-21	0.371986	Ia3
Agpat4	4.06187e-21	1.15048	Ia3
Hapln1	5.34198e-21	1.30433	Ia3
Tmem37	5.57505e-21	0.70904	Ia3
Tesc	6.5056e-21	1.09632	Ia3
Fgf9	7.11102e-21	0.804812	Ia3
Pid1	9.53414e-21	0.8826	Ia3
Dusp27	1.3851e-20	0.854069	Ia3
Folh1	1.61802e-20	1.00254	Ia3
St3gal1	1.98321e-20	0.727277	Ia3
Gm833	3.27116e-20	0.347691	Ia3
Cpn1	3.71395e-20	0.388139	Ia3
Adam8	6.27373e-20	0.706399	Ia3
Extl2	6.75361e-20	0.611402	Ia3
Tmbim4	6.9108e-20	0.523821	Ia3
Slc17a6	7.77426e-20	1.38877	Ia3
Gm765	8.5451e-20	0.636015	Ia3
Pm20d1	1.68042e-19	0.380493	Ia3
G0s2	1.82163e-19	0.643498	Ia3
Ndufa10	2.16143e-19	0.376877	Ia3
Lhfpl3	2.89709e-19	0.953654	Ia3
Fam163b	3.33638e-19	0.90381	Ia3
Coa4	4.64286e-19	0.734987	Ia3
Gcsh	5.88929e-19	0.539714	Ia3
Lrrc55	8.39595e-19	0.67378	Ia3
Psma7	2.11255e-18	0.350666	Ia3
Nefl	2.95057e-18	0.6413	Ia3
Nme1	3.44647e-18	0.562446	Ia3
Lpl	3.45483e-18	0.908534	Ia3
Agpat9	3.84004e-18	0.817882	Ia3
Kcna1	4.00126e-18	0.817932	Ia3
Fblim1	4.01912e-18	0.696821	Ia3
Fam163a	6.48407e-18	1.12664	Ia3
Ctsd	6.67442e-18	0.485183	Ia3
Ret	7.99518e-18	0.932138	Ia3
Triap1	1.08911e-17	0.531635	Ia3
L3hypdh	1.37061e-17	0.662575	Ia3
Tsen54	1.80498e-17	0.707344	Ia3
Pin1	1.84469e-17	0.348915	Ia3
Gnao1	2.01695e-17	0.862742	Ia3
Rab3il1	2.76787e-17	0.870508	Ia3
Omg	3.15764e-17	1.06447	Ia3
Cmtm7	3.51543e-17	0.583194	Ia3
X9530068E07Rik	4.04563e-17	0.464132	Ia3
Gm4980	4.7167e-17	1.16608	Ia3
Spcs1	4.90315e-17	0.447773	Ia3
Sorbs1	5.05373e-17	0.743797	Ia3
Nrg1	5.43988e-17	0.385792	Ia3
Ccdc126	5.45569e-17	0.738452	Ia3
Zscan29	6.74904e-17	0.736976	Ia3
Setd7	6.75221e-17	0.661698	Ia3
Cpt2	7.89046e-17	0.850997	Ia3
Shc4	8.63713e-17	0.740283	Ia3
Pdcd6	1.07796e-16	0.507206	Ia3
Ifitm2	1.37875e-16	0.457523	Ia3
Glb1l2	1.66247e-16	1.09256	Ia3
Pfn1	1.71296e-16	0.321625	Ia3
Nars	1.79724e-16	0.465226	Ia3
Etfb	2.08771e-16	0.43207	Ia3
Tes	2.11065e-16	0.559442	Ia3
Gabrb3	2.18935e-16	0.641582	Ia3
Tango2	2.23496e-16	0.407507	Ia3
Chst9	2.47948e-16	0.898598	Ia3
Rph3a	2.60122e-16	1.14653	Ia3
Car2	2.97738e-16	0.660678	Ia3
Cacng2	3.06391e-16	0.648387	Ia3
Tacc1	3.20871e-16	0.60076	Ia3
Ahsa1	4.45718e-16	0.368666	Ia3
Polr2g	5.34475e-16	0.379885	Ia3
Tmem41a	5.86736e-16	0.390653	Ia3
Lmcd1	6.17108e-16	1.13058	Ia3
Msrb1	7.50461e-16	0.502216	Ia3
Itga3	8.06536e-16	0.653367	Ia3
Psmd6	8.20586e-16	0.360175	Ia3
Clmp	8.58106e-16	0.667874	Ia3
Golt1b	1.45455e-15	0.509145	Ia3
Ubxn1	1.78878e-15	0.431661	Ia3
Tjp1	2.09037e-15	0.712452	Ia3
Lyrm5	2.09639e-15	0.642798	Ia3
Rmdn2	2.29727e-15	0.667043	Ia3
Asb13	2.59255e-15	0.430909	Ia3
Gabra5	2.5974e-15	0.668281	Ia3
Asns	2.62148e-15	0.38788	Ia3
Rtca	4.08699e-15	0.378808	Ia3
Bcat1	4.5166e-15	1.17632	Ia3
Tll1	4.67454e-15	0.728929	Ia3
Adam23	4.76472e-15	0.545936	Ia3
Fam213b	5.94122e-15	0.46349	Ia3
Mthfsd	6.576e-15	0.524641	Ia3
Sac3d1	6.639e-15	0.502177	Ia3
Iscu	7.12963e-15	0.407597	Ia3
Lurap1l	7.27964e-15	0.590771	Ia3
Tekt5	8.83577e-15	0.629669	Ia3
Dusp15	8.87417e-15	0.50237	Ia3
Ivd	1.10441e-14	0.732937	Ia3
Psat1	1.18829e-14	0.653866	Ia3
Tmed9	1.44633e-14	0.465948	Ia3
Zfp367	1.55551e-14	0.669154	Ia3
Col24a1	1.63984e-14	0.857187	Ia3
Exph5	1.73356e-14	0.357206	Ia3
Mapk10	1.87573e-14	0.321701	Ia3
Memo1	1.89706e-14	0.59313	Ia3
Chst15	2.11345e-14	0.804731	Ia3
Grb14	2.15254e-14	0.608755	Ia3
Hist1h2bc	2.26993e-14	0.983993	Ia3
Fam149a	2.39209e-14	0.682198	Ia3
Crot	2.39395e-14	0.648209	Ia3
Hsd17b10	3.60364e-14	0.53511	Ia3
Hebp2	3.89722e-14	0.563165	Ia3
Exosc5	4.20526e-14	0.436359	Ia3
Yars	5.67814e-14	0.367806	Ia3
Gm14325	6.15758e-14	0.468068	Ia3
Rhod	6.3377e-14	0.575487	Ia3
Nyap2	7.19269e-14	0.544439	Ia3
Tmem163	8.27301e-14	0.808286	Ia3
Serpinb12	8.90931e-14	0.336055	Ia3
Ttc1	9.8588e-14	0.486296	Ia3
Nefh	1.09753e-13	0.634741	Ia3
Pex5l	1.39263e-13	0.570161	Ia3
Nudt7	1.67633e-13	0.573764	Ia3
Mrps6	1.76752e-13	0.422046	Ia3
X2310040G24Rik	1.7924e-13	0.571072	Ia3
Zdhhc2	1.8566e-13	0.612499	Ia3
Ubtd1	1.87098e-13	0.542636	Ia3
Mtfr1l	1.93279e-13	0.311918	Ia3
Ccng1	2.27747e-13	0.617785	Ia3
Osbpl9	2.32714e-13	0.371543	Ia3
Hist1h2be	2.39566e-13	0.650728	Ia3
Adamtsl5	2.8543e-13	0.806064	Ia3
Cd96	3.0934e-13	0.615506	Ia3
Arhgap44	3.28255e-13	0.383142	Ia3
Chchd2	3.31015e-13	0.39648	Ia3
Bean1	3.33533e-13	0.539165	Ia3
Ppp1r3a	3.58088e-13	0.472005	Ia3
Sacm1l	3.71792e-13	0.506267	Ia3
Hunk	4.22926e-13	1.13743	Ia3
Sec22b	4.34825e-13	0.506071	Ia3
Rtn4rl2	4.37305e-13	0.65221	Ia3
Emc4	4.40421e-13	0.3323	Ia3
Actr2	4.42188e-13	0.348282	Ia3
Nubp2	4.59403e-13	0.432477	Ia3
Adm	5.07912e-13	0.467708	Ia3
Tmem208	5.37489e-13	0.395833	Ia3
Ran	6.34536e-13	0.319947	Ia3
Pcp4l1	7.29802e-13	0.992508	Ia3
X1110008P14Rik	8.45753e-13	0.465794	Ia3
Vmp1	9.64026e-13	0.42916	Ia3
Tgfbr2	9.66973e-13	0.801577	Ia3
Ldhb	9.86107e-13	0.454739	Ia3
Baiap2l1	1.00722e-12	0.588877	Ia3
Psmc4	1.15752e-12	0.594995	Ia3
Frmd7	1.19086e-12	0.532968	Ia3
Ptcd2	1.31419e-12	0.424235	Ia3
Blvra	1.72791e-12	0.426958	Ia3
Tnfrsf12a	1.85325e-12	0.607621	Ia3
Birc5	3.20221e-12	0.374329	Ia3
Gda	3.46848e-12	0.741549	Ia3
Slc47a1	3.87473e-12	0.52855	Ia3
Pcsk5	4.18892e-12	0.720091	Ia3
Cep19	4.51267e-12	0.382767	Ia3
Psma5	4.67835e-12	0.367455	Ia3
Coprs	4.84012e-12	0.400334	Ia3
Susd3	4.99018e-12	0.509259	Ia3
Nefm	5.00974e-12	0.619251	Ia3
Me3	5.22701e-12	0.681625	Ia3
Abtb2	5.37109e-12	0.772941	Ia3
Bpifa5	5.41108e-12	0.435037	Ia3
Cgn	5.62781e-12	0.432937	Ia3
Ufsp2	5.64661e-12	0.423019	Ia3
Ahcyl2	5.71376e-12	0.488847	Ia3
Fam126a	5.74225e-12	0.392627	Ia3
Tmub2	6.19205e-12	0.343736	Ia3
Lrrc3b	7.14406e-12	0.752432	Ia3
Rapgef4	7.27968e-12	0.453742	Ia3
Tmem167	7.75239e-12	0.504359	Ia3
Slc40a1	8.22248e-12	0.491961	Ia3
Mob2	9.30835e-12	0.363902	Ia3
Brms1	9.91935e-12	0.486312	Ia3
Rgl1	1.06486e-11	0.559304	Ia3
Rpp30	1.07233e-11	0.461551	Ia3
Dym	1.1529e-11	0.354935	Ia3
Ccdc28a	1.15473e-11	0.35544	Ia3
Timm10	1.18948e-11	0.600554	Ia3
Necab3	1.2209e-11	0.575018	Ia3
Pcdh9	1.22924e-11	0.859898	Ia3
Dazap2	1.27928e-11	0.37685	Ia3
Arhgdig	1.29678e-11	0.314063	Ia3
Prune2	1.35141e-11	0.542873	Ia3
Thrsp	1.40353e-11	0.880524	Ia3
Serhl	1.4666e-11	0.50616	Ia3
Gria2	1.53251e-11	0.500137	Ia3
Fbxo25	1.59155e-11	0.416635	Ia3
Mtch2	1.6491e-11	0.318536	Ia3
Srp9	1.68298e-11	0.321141	Ia3
Prkca	1.93419e-11	0.604102	Ia3
Ogfrl1	2.02623e-11	0.456885	Ia3
Ccbe1	2.18679e-11	0.506083	Ia3
Rasd2	2.5223e-11	0.991449	Ia3
Eif5a2	2.67453e-11	0.453546	Ia3
Hadh	2.86842e-11	0.493839	Ia3
Ermp1	3.0736e-11	0.71956	Ia3
X2810474O19Rik	3.19453e-11	0.860258	Ia3
Cdr2l	3.4577e-11	0.471102	Ia3
Tmem184c	3.46266e-11	0.375657	Ia3
Ado	3.95982e-11	0.449558	Ia3
Gpr157	3.98165e-11	0.482561	Ia3
Itgb6	4.06015e-11	0.367346	Ia3
Ube2l6	4.30753e-11	0.590589	Ia3
X1810011O10Rik	4.31908e-11	0.748379	Ia3
Alkbh3	4.32322e-11	0.430896	Ia3
Bcar3	4.40337e-11	0.455253	Ia3
Lhx6	4.93385e-11	0.394846	Ia3
Tmem132b	4.97329e-11	0.618895	Ia3
Clec16a	5.48281e-11	0.300106	Ia3
Bin3	5.4894e-11	0.477686	Ia3
Amhr2	5.58305e-11	0.360338	Ia3
Zyx	6.1077e-11	0.469275	Ia3
Wars	6.12626e-11	0.351674	Ia3
Psmd5	6.19344e-11	0.420873	Ia3
Lrrtm4	6.31316e-11	0.575907	Ia3
Srm	6.33024e-11	0.357918	Ia3
Wwp1	6.59517e-11	0.429609	Ia3
Gskip	7.04876e-11	0.389643	Ia3
Kitl	7.31736e-11	0.736032	Ia3
Hsdl1	7.32742e-11	0.413582	Ia3
Mecr	7.37033e-11	0.415418	Ia3
X1700112E06Rik	7.39709e-11	0.48025	Ia3
Ano4	7.63855e-11	0.625972	Ia3
Polr2b	8.37585e-11	0.365136	Ia3
Nr0b2	8.46368e-11	0.51936	Ia3
Nap1l1	8.53817e-11	0.33732	Ia3
Tsta3	9.24695e-11	0.390448	Ia3
Phf5a	9.87485e-11	0.357746	Ia3
Ttc39b	9.88432e-11	0.453786	Ia3
Dcn	1.19585e-10	0.427162	Ia3
Gjd2	1.488e-10	0.596354	Ia3
Medag	1.56908e-10	0.450753	Ia3
Ociad2	1.58502e-10	0.521236	Ia3
Arl4d	1.60057e-10	0.502777	Ia3
Cmc2	1.65419e-10	0.397794	Ia3
Nup93	1.92765e-10	0.458114	Ia3
Ap3s2	1.95292e-10	0.347887	Ia3
Pdgfb	2.25763e-10	0.476797	Ia3
Hist1h1c	2.47547e-10	0.54131	Ia3
Fyb	2.57757e-10	0.33537	Ia3
Eif2b1	3.0644e-10	0.363215	Ia3
Mad2l1bp	3.08971e-10	0.429943	Ia3
Gm14295	3.29405e-10	0.43157	Ia3
Paqr4	3.30042e-10	0.397272	Ia3
Glrx3	3.50641e-10	0.318231	Ia3
Rtn4r	3.6007e-10	0.517448	Ia3
Psmg3	3.72254e-10	0.365042	Ia3
Nek6	3.752e-10	0.481494	Ia3
Grpel1	3.83385e-10	0.306252	Ia3
Spp1	4.60753e-10	1.04028	Ia3
Abhd3	4.74732e-10	0.484914	Ia3
Chst2	4.77371e-10	0.49357	Ia3
Dlc1	5.0241e-10	0.565897	Ia3
Jkamp	5.24149e-10	0.366712	Ia3
Zswim7	5.88989e-10	0.445423	Ia3
Dpm1	6.19658e-10	0.379339	Ia3
Chn1	6.21569e-10	0.316122	Ia3
Msl3	6.35011e-10	0.531947	Ia3
Acsl5	7.48891e-10	0.419609	Ia3
Nutf2	7.51523e-10	0.432273	Ia3
Trnp1	7.7794e-10	0.413439	Ia3
Cdk1	8.34979e-10	0.461171	Ia3
Rnf115	8.74131e-10	0.430198	Ia3
Gpr119	9.27361e-10	0.458405	Ia3
Kctd9	9.30056e-10	0.463249	Ia3
Elavl4	1.00225e-09	0.310714	Ia3
Rps6ka2	1.30552e-09	0.480716	Ia3
Trib2	1.30948e-09	0.654567	Ia3
Serf2	1.34284e-09	0.349377	Ia3
Bpifb1	1.53182e-09	0.554611	Ia3
Kank4os	1.64352e-09	0.535742	Ia3
Stbd1	1.67379e-09	0.532736	Ia3
Atox1	1.74289e-09	0.376966	Ia3
Bckdhb	1.79925e-09	0.345519	Ia3
Tmem205	1.80789e-09	0.391131	Ia3
Rgs14	1.90405e-09	0.338127	Ia3
Olfm3	1.9694e-09	0.644515	Ia3
Vwc2l	2.40033e-09	0.498869	Ia3
Gcnt4	2.44908e-09	0.45743	Ia3
Gyg	2.47856e-09	0.584951	Ia3
Timm22	2.526e-09	0.317059	Ia3
Rab30	2.59092e-09	0.469549	Ia3
Zcchc16	2.59474e-09	0.304827	Ia3
Traf3ip2	2.62891e-09	0.393859	Ia3
Etohi1	2.79785e-09	0.471075	Ia3
X2410131K14Rik	2.85794e-09	0.465841	Ia3
Mkks	3.06668e-09	0.379024	Ia3
Eif1ad	3.14597e-09	0.336712	Ia3
Fgf12	3.51242e-09	0.353498	Ia3
Spry4	3.51852e-09	0.337004	Ia3
Ccndbp1	3.73398e-09	0.30393	Ia3
Hhat	3.91887e-09	0.425186	Ia3
Gabrg1	4.05769e-09	0.901362	Ia3
Racgap1	4.31754e-09	0.473195	Ia3
Itpr3	4.58622e-09	0.38607	Ia3
Cables2	4.61783e-09	0.436787	Ia3
Trim16	4.68816e-09	0.460227	Ia3
Tm2d1	4.97231e-09	0.396281	Ia3
Gm2115	5.10708e-09	0.595765	Ia3
Gatm	5.29936e-09	0.331889	Ia3
Decr1	5.3757e-09	0.528798	Ia3
Cacna2d3	5.48213e-09	0.357148	Ia3
Itgae	5.73863e-09	0.308356	Ia3
Srcrb4d	5.88936e-09	0.58008	Ia3
Drg2	6.429e-09	0.35238	Ia3
Vps29	6.52122e-09	0.353271	Ia3
Mrpl44	6.61536e-09	0.302712	Ia3
Cd55	7.04955e-09	0.559117	Ia3
Chn2	7.06638e-09	0.659283	Ia3
Prdx6	7.09503e-09	0.331303	Ia3
Uchl5	7.37074e-09	0.409611	Ia3
Apc	8.89183e-09	0.347007	Ia3
Cdpf1	9.37487e-09	0.396479	Ia3
Rnf13	9.5531e-09	0.307522	Ia3
Vstm2b	9.60707e-09	0.765428	Ia3
Pdp1	9.82065e-09	0.452877	Ia3
Nudt5	9.89585e-09	0.348971	Ia3
Ccz1	1.08672e-08	0.371654	Ia3
Commd9	1.11475e-08	0.312024	Ia3
Lmbr1	1.13739e-08	0.439665	Ia3
Map6d1	1.1556e-08	0.487377	Ia3
Bid	1.16485e-08	0.492724	Ia3
Gpcpd1	1.2278e-08	0.366712	Ia3
Tdp2	1.2479e-08	0.436341	Ia3
Gas2	1.25904e-08	0.450883	Ia3
Apoh	1.33341e-08	0.318225	Ia3
Phospho2	1.35909e-08	0.371897	Ia3
Atf4	1.4224e-08	0.309747	Ia3
Galm	1.44953e-08	0.49676	Ia3
Larp1b	1.55045e-08	0.393205	Ia3
Tnfrsf11a	1.55808e-08	0.313645	Ia3
Tsc22d3	1.57341e-08	0.337969	Ia3
Chrna4	1.58988e-08	0.472685	Ia3
Commd4	1.65482e-08	0.314255	Ia3
C3	1.7265e-08	0.455929	Ia3
Pmm2	1.83322e-08	0.430338	Ia3
St3gal6	1.83505e-08	0.479655	Ia3
Dffa	1.87863e-08	0.409235	Ia3
Cmtr2	1.96356e-08	0.488553	Ia3
P2rx6	1.98128e-08	0.505974	Ia3
Chid1	2.11443e-08	0.361246	Ia3
Rps6kb1	2.12614e-08	0.355519	Ia3
Slc6a19	2.17221e-08	0.780577	Ia3
F11r	2.20636e-08	0.540752	Ia3
Rbbp5	2.29606e-08	0.387747	Ia3
Pls1	2.54598e-08	0.41329	Ia3
Cpxm1	2.63947e-08	0.408294	Ia3
Snrpb2	2.68119e-08	0.381399	Ia3
X2900008C10Rik	2.78211e-08	0.370359	Ia3
X1700021F05Rik	2.8256e-08	0.3069	Ia3
Car10	2.93411e-08	0.47003	Ia3
Atp6v0a2	2.9429e-08	0.385472	Ia3
Myo5b	2.98142e-08	0.54563	Ia3
X6720468P15Rik	3.12153e-08	0.465821	Ia3
Nip7	3.24948e-08	0.431669	Ia3
Slc50a1	3.44043e-08	0.345821	Ia3
Stk24	3.76607e-08	0.44319	Ia3
Ypel5	4.31793e-08	0.336523	Ia3
Lgr5	4.36254e-08	0.441779	Ia3
Sag	4.40419e-08	0.336446	Ia3
Tmem123	4.41251e-08	0.448283	Ia3
Tomm5	4.61403e-08	0.329355	Ia3
Ruvbl1	4.69771e-08	0.368494	Ia3
Six4	4.90808e-08	0.393321	Ia3
X3110043O21Rik	5.323e-08	0.320862	Ia3
Cyp4f14	5.32964e-08	0.333492	Ia3
Lpin1	5.37963e-08	0.380856	Ia3
Ccdc176	5.54595e-08	0.313187	Ia3
Ppif	5.77189e-08	0.37961	Ia3
Asf1b	6.19755e-08	0.366472	Ia3
Lrrc19	6.42349e-08	0.382744	Ia3
Acadvl	6.5313e-08	0.347173	Ia3
Abhd17a	6.58368e-08	0.308254	Ia3
Abhd10	6.8317e-08	0.307715	Ia3
Ndufaf1	7.18768e-08	0.311903	Ia3
Kcnk1	7.21229e-08	0.444339	Ia3
Brcc3	7.26379e-08	0.310785	Ia3
Cd320	7.32045e-08	0.330628	Ia3
Zfp458	8.52322e-08	0.410002	Ia3
Ly9	8.75559e-08	0.371169	Ia3
Eif4e	9.43261e-08	0.329722	Ia3
Synpr	9.64297e-08	0.514777	Ia3
Tcn2	9.67355e-08	0.590309	Ia3
Slco5a1	9.88073e-08	0.466874	Ia3
Mrpl22	1.01704e-07	0.313802	Ia3
Polr3g	1.04013e-07	0.469984	Ia3
Socs5	1.04871e-07	0.447325	Ia3
Plekhg3	1.09143e-07	0.446364	Ia3
Fbxo33	1.10245e-07	0.444752	Ia3
Lix1	1.20017e-07	0.542527	Ia3
P2rx5	1.20272e-07	0.46166	Ia3
E2f1	1.24323e-07	0.440742	Ia3
Fam65b	1.28035e-07	0.381282	Ia3
Mrps22	1.41977e-07	0.348735	Ia3
Gabrg2	1.4325e-07	0.500174	Ia3
Ube2g1	1.47525e-07	0.332252	Ia3
Zfp599	1.52089e-07	0.377658	Ia3
Dbt	1.55281e-07	0.391671	Ia3
Ttll12	1.62604e-07	0.406894	Ia3
Cachd1	1.62737e-07	0.582142	Ia3
Oraov1	1.73005e-07	0.378614	Ia3
Lgi2	1.77039e-07	0.429609	Ia3
Tnfrsf23	1.84623e-07	0.413439	Ia3
Ruvbl2	1.84851e-07	0.314948	Ia3
Thoc3	1.86764e-07	0.339355	Ia3
Ubap1	1.87389e-07	0.305802	Ia3
Gal3st1	1.93433e-07	0.391139	Ia3
Micu3	2.06807e-07	0.369974	Ia3
Lrrc51	2.206e-07	0.394149	Ia3
Lamtor3	2.30214e-07	0.345967	Ia3
Rnf157	2.37241e-07	0.377752	Ia3
Wnt5a	2.518e-07	0.355132	Ia3
Ddx31	2.52891e-07	0.385296	Ia3
Metrnl	2.60476e-07	0.405943	Ia3
Sephs2	2.64886e-07	0.345178	Ia3
Serpina3g	2.66038e-07	0.577815	Ia3
Gm16551	2.69023e-07	0.483675	Ia3
Dapk2	2.73635e-07	0.322666	Ia3
Nop10	2.80408e-07	0.317586	Ia3
Tipin	2.82912e-07	0.40516	Ia3
Dnajb4	2.92927e-07	0.371583	Ia3
Bckdha	2.96785e-07	0.337627	Ia3
Mtcp1	3.08245e-07	0.35992	Ia3
Smim20	3.1406e-07	0.425351	Ia3
Nrcam	3.31083e-07	0.538397	Ia3
Igf1	3.38743e-07	0.715408	Ia3
Selt	3.42409e-07	0.333621	Ia3
B930018H19Rik	3.68803e-07	0.37536	Ia3
Bloc1s6	3.6985e-07	0.339851	Ia3
Pvrl4	3.84498e-07	0.533511	Ia3
Cgrrf1	3.89233e-07	0.337557	Ia3
Mrps2	4.05873e-07	0.3073	Ia3
Nrn1	4.27528e-07	0.486555	Ia3
Haus3	4.62004e-07	0.440878	Ia3
Dtnbp1	4.64036e-07	0.372044	Ia3
Trmt10a	4.71955e-07	0.425465	Ia3
Rab11a	4.79754e-07	0.348486	Ia3
Mpc2	5.13591e-07	0.315564	Ia3
Wdr8	5.43424e-07	0.30683	Ia3
Chmp2b	5.53617e-07	0.312084	Ia3
Nlk	5.63959e-07	0.364461	Ia3
Rps4l	5.75794e-07	0.579246	Ia3
Cntn4	5.93536e-07	0.52543	Ia3
Deb1	6.11272e-07	0.317845	Ia3
Tstd3	6.51526e-07	0.304126	Ia3
Ptchd4	6.69557e-07	0.449131	Ia3
Med7	6.82017e-07	0.391168	Ia3
Acyp1	6.904e-07	0.42012	Ia3
X6430571L13Rik	7.12892e-07	0.442137	Ia3
Capg	7.55021e-07	0.333683	Ia3
Samhd1	7.57595e-07	0.41615	Ia3
Rassf4	7.58135e-07	0.360727	Ia3
Med4	7.69662e-07	0.328629	Ia3
Med21	8.10557e-07	0.370183	Ia3
Nmd3	8.34415e-07	0.378119	Ia3
Ppp1r1a	9.03903e-07	0.373151	Ia3
Gabrb2	9.07917e-07	0.493048	Ia3
Smpx	9.20917e-07	0.363333	Ia3
Zc3h8	9.70724e-07	0.359795	Ia3
Fsd1l	9.90014e-07	0.34389	Ia3
Herpud1	1.00076e-06	0.316482	Ia3
Aox4	1.0027e-06	0.522233	Ia3
Zfp770	1.05929e-06	0.3724	Ia3
Fech	1.06186e-06	0.338292	Ia3
Fam171a1	1.09015e-06	0.387837	Ia3
Slc7a15	1.31e-06	0.328767	Ia3
A2m	1.32986e-06	0.390914	Ia3
Aldh3a2	1.39289e-06	0.339135	Ia3
Kctd7	1.44807e-06	0.398767	Ia3
Mettl8	1.45021e-06	0.409551	Ia3
Agtrap	1.52233e-06	0.436544	Ia3
Cers6	1.54764e-06	0.35521	Ia3
Gla	1.57404e-06	0.363804	Ia3
Nnt	1.57651e-06	0.373513	Ia3
X2700097O09Rik	1.58963e-06	0.362679	Ia3
Exoc4	1.67534e-06	0.392826	Ia3
Ggact	1.72134e-06	0.315255	Ia3
Fam196b	1.77369e-06	0.326598	Ia3
Slc35f3	1.79008e-06	0.365297	Ia3
Wdr45	1.81304e-06	0.333304	Ia3
Tceb3	1.83351e-06	0.337555	Ia3
Trp53	2.07779e-06	0.309669	Ia3
Zfp422	2.11224e-06	0.394109	Ia3
Ndst4	2.11226e-06	0.421803	Ia3
X4930502E18Rik	2.17895e-06	0.353923	Ia3
Ube2f	2.30449e-06	0.301917	Ia3
Ak6	2.35102e-06	0.32791	Ia3
Hs3st1	2.35425e-06	0.350094	Ia3
Lrrtm3	2.40042e-06	0.463747	Ia3
Gsto1	2.4111e-06	0.346157	Ia3
Cgnl1	2.44845e-06	0.407053	Ia3
Gls2	2.48583e-06	0.367184	Ia3
A930005H10Rik	2.55246e-06	0.307279	Ia3
Grm3	2.70054e-06	0.306454	Ia3
Csmd3	7.20631e-165	1.81987	Ib
Gm11549	2.21699e-160	2.16554	Ib
X0610040J01Rik	4.27338e-135	1.27089	Ib
Rph3a	6.3467e-134	2.23909	Ib
Gabra1	2.6186e-131	2.19594	Ib
Lyz1	5.43537e-129	1.46206	Ib
Rassf5	2.01895e-125	0.977221	Ib
Grem2	1.8664e-124	0.991831	Ib
Id3	4.90143e-123	2.00797	Ib
Nrn1	2.41704e-120	1.3945	Ib
Car10	3.6486e-120	1.7721	Ib
Ntm	1.01982e-119	1.60428	Ib
Pou4f3	1.37649e-117	1.21081	Ib
Kcnd2	1.51388e-111	1.31631	Ib
Tmem163	5.90064e-110	1.30656	Ib
Npy1r	8.95103e-105	1.63492	Ib
Cpne8	3.28066e-104	1.18225	Ib
Bcan	1.57374e-102	1.29115	Ib
Chad	5.44168e-102	2.72443	Ib
Spock3	7.1026e-98	1.35777	Ib
Id1	7.64996e-97	1.00439	Ib
Cpne6	2.47762e-94	1.28849	Ib
Serpina3g	7.82653e-94	1.48017	Ib
Itga2	5.2134e-90	0.816656	Ib
Nrsn1	1.06414e-89	0.700498	Ib
Tagln3	1.38163e-89	0.878193	Ib
Rbfox3	2.46526e-88	0.934878	Ib
Cckar	1.43146e-87	1.62128	Ib
Thsd7a	3.83911e-86	1.38674	Ib
D130009I18Rik	1.45034e-83	0.935606	Ib
Cidea	4.09928e-82	1.40657	Ib
Hddc2	3.12035e-81	0.736205	Ib
Rxrg	5.48813e-80	0.859293	Ib
Gclm	2.35165e-78	0.506607	Ib
Tpd52l1	1.67778e-77	0.540861	Ib
Grin3a	8.50537e-77	1.08008	Ib
Trib2	4.14683e-76	1.13937	Ib
Nptx1	3.52276e-75	1.26624	Ib
Itga1	2.89911e-74	0.837482	Ib
Gabrb2	3.83575e-73	1.16753	Ib
Ptchd2	3.87968e-73	1.02198	Ib
Gm16551	5.17232e-72	0.918729	Ib
Prune2	1.17424e-71	0.771758	Ib
Slc1a5	1.10595e-70	0.781297	Ib
Pcdh8	7.63635e-70	1.14382	Ib
Bambi	1.74008e-69	0.842136	Ib
Entpd3	4.97464e-69	0.565563	Ib
Nell2	1.26841e-68	0.916047	Ib
Nog	3.91365e-68	0.604591	Ib
Grik1	1.10697e-67	0.95702	Ib
Thrsp	4.47093e-67	1.25057	Ib
Id2	2.18875e-66	1.30632	Ib
Cabp7	1.61285e-65	0.584389	Ib
Sorcs3	3.50834e-65	0.897409	Ib
Efna3	9.03417e-65	0.550223	Ib
Cd164l2	1.36028e-64	1.02291	Ib
Timp2	2.84786e-64	1.33909	Ib
Galnt5	8.62087e-64	0.643282	Ib
Prkar2b	1.34823e-63	1.20155	Ib
Cgnl1	2.05617e-63	0.798222	Ib
Prr5l	1.3125e-62	0.635308	Ib
Tgm4	2.72162e-62	0.729645	Ib
Tmprss7	7.8237e-62	0.774882	Ib
Csrp2	3.60085e-61	0.762879	Ib
Serinc3	5.74155e-61	0.489683	Ib
Ccdc172	5.9268e-61	0.575443	Ib
Chst9	8.33042e-61	0.928243	Ib
Olfm4	9.4061e-61	0.980256	Ib
Lingo3	5.14762e-60	0.751581	Ib
Trip10	8.48846e-60	0.513025	Ib
Accsl	1.95589e-59	0.838531	Ib
Lyz2	2.09917e-59	0.707039	Ib
Gabrg2	4.29595e-59	0.823716	Ib
Tmem196	4.85779e-59	0.898159	Ib
Pstpip1	4.92379e-58	0.839499	Ib
Phyhipl	3.10077e-57	0.387785	Ib
Cdh10	4.40603e-57	1.01749	Ib
Olfm3	2.13712e-56	1.24063	Ib
Ppp2r2b	3.09977e-56	0.458483	Ib
Chsy3	4.15383e-55	0.526926	Ib
Pcolce2	6.6644e-55	0.702527	Ib
Coro1a	8.73403e-55	1.10375	Ib
Lancl1	1.09656e-54	0.51865	Ib
Pcdh19	1.5059e-53	0.887275	Ib
D930015E06Rik	7.96987e-52	0.596243	Ib
Rgs6	1.25297e-51	1.11333	Ib
Fmn1	1.26417e-51	0.765459	Ib
Lmo1	1.39577e-51	0.736633	Ib
Fjx1	5.29521e-51	0.432567	Ib
Fermt2	1.23087e-50	0.626429	Ib
Ppap2a	1.6535e-50	0.463257	Ib
Batf3	1.72126e-50	0.336536	Ib
Doc2b	1.28879e-49	0.386723	Ib
P2rx6	1.64232e-49	0.708781	Ib
Npy5r	5.70554e-49	0.517451	Ib
Cachd1	7.10057e-49	0.906732	Ib
Id4	1.02695e-48	0.68574	Ib
Tgfa	1.8982e-48	0.699229	Ib
Ccdc92	3.02054e-48	0.302873	Ib
Sptssb	4.5241e-48	0.71817	Ib
Shf	6.58723e-48	0.498968	Ib
Mcu	2.0814e-47	0.479014	Ib
Ubash3b	5.9028e-47	0.762287	Ib
Ralyl	1.13193e-46	0.73489	Ib
Ifitm10	1.70159e-46	0.520676	Ib
Skp1a	2.14804e-46	0.318181	Ib
Pdgfd	2.04795e-45	0.844741	Ib
Pcdh17	2.17929e-45	0.78941	Ib
Pde1a	8.2777e-45	0.782985	Ib
Car13	1.11491e-44	0.509488	Ib
Ptprf	1.80919e-44	0.855862	Ib
Rprm	7.51728e-44	0.736667	Ib
Lrpap1	1.21476e-43	0.375453	Ib
Ppp1r1a	1.61365e-43	0.59855	Ib
Ano4	2.34995e-43	0.714102	Ib
Mid1ip1	6.78358e-43	0.490944	Ib
Slc22a18	1.70494e-42	0.540719	Ib
Hsd17b7	5.21629e-42	0.711974	Ib
Hsph1	6.84697e-42	0.350641	Ib
Rph3al	7.71656e-42	0.399824	Ib
Slc12a7	1.05139e-41	0.779529	Ib
AI593442	1.89869e-41	0.776273	Ib
Ap1ar	3.14877e-40	0.450808	Ib
Alkbh3	3.63321e-40	0.455926	Ib
Ccdc74a	4.43982e-40	0.516844	Ib
Fbp1	4.67532e-40	0.417242	Ib
Gm4980	6.39645e-40	0.791451	Ib
Cryab	8.04268e-40	0.935161	Ib
Pcp4l1	1.43053e-39	1.23796	Ib
Nrcam	1.95321e-39	0.781137	Ib
Gpc6	2.07556e-39	0.459234	Ib
Galnt18	5.54578e-39	0.639417	Ib
Asic3	6.0268e-39	1.84359	Ib
Ugp2	7.17142e-39	0.46476	Ib
Cdh7	9.21524e-39	0.70644	Ib
Mtmr6	2.48615e-38	0.312842	Ib
Dcn	3.90755e-38	1.62464	Ib
Tusc5	4.24299e-38	0.80446	Ib
Sgtb	5.76269e-38	0.511783	Ib
Ahsa1	1.35317e-37	0.308227	Ib
Mafb	2.47335e-37	0.443472	Ib
Cd9	3.05531e-37	0.939401	Ib
Pcdh9	5.26909e-37	0.853803	Ib
Sdc2	5.55326e-37	0.643065	Ib
Igsf21	6.45886e-37	0.682107	Ib
Crip2	9.58508e-37	0.98062	Ib
Col19a1	1.77375e-36	0.44037	Ib
Slc22a8	2.32664e-36	0.398879	Ib
Kcna1	2.78957e-36	0.642922	Ib
Pdk3	3.29838e-36	0.451867	Ib
Camk1g	4.69782e-36	0.893965	Ib
Defb42	2.24903e-35	0.472137	Ib
Scamp1	2.48639e-35	0.312697	Ib
Gfpt2	4.86957e-35	0.438058	Ib
Sfrp1	9.24323e-35	0.605493	Ib
Sord	4.3769e-34	0.464027	Ib
Syt12	1.84022e-33	0.459095	Ib
Cdkl4	2.72321e-33	0.783877	Ib
Cpne4	3.27826e-33	0.643229	Ib
Blvrb	3.8461e-33	0.492423	Ib
Atp1a1	4.1828e-33	1.004	Ib
Fstl1	4.25309e-33	0.400029	Ib
Adam23	5.26964e-33	0.4351	Ib
Cep128	5.28756e-33	0.667778	Ib
Ppap2c	5.88539e-33	0.674056	Ib
Hey1	1.76283e-32	0.47676	Ib
Pik3r5	1.81479e-32	0.668036	Ib
F2r	3.00402e-32	0.459963	Ib
Slc38a2	4.11378e-32	0.301013	Ib
Dap	1.01947e-31	0.473655	Ib
Srpx2	1.96761e-31	0.673341	Ib
Rem2	2.05107e-31	0.746956	Ib
Rnf181	2.95297e-31	0.317109	Ib
Rgs7bp	5.70942e-31	0.466577	Ib
Plagl1	7.64565e-31	0.612013	Ib
Gpc5	1.19236e-30	0.327942	Ib
Map7d2	1.8323e-30	0.49058	Ib
Nhsl1	1.83322e-30	0.477022	Ib
Nfia	2.14237e-30	0.435983	Ib
Pappa2	2.20297e-30	1.21406	Ib
Cntn1	3.20406e-30	0.360344	Ib
Syndig1l	5.15194e-30	0.539018	Ib
X2700070H01Rik	9.00575e-30	0.578848	Ib
Cystm1	1.71693e-29	0.408692	Ib
Hapln1	1.90995e-29	1.14591	Ib
Fam163a	2.25672e-29	0.716718	Ib
Khk	3.17812e-29	0.379804	Ib
Ptchd4	4.21787e-29	0.541739	Ib
Folh1	8.59678e-29	0.560099	Ib
Tspan6	1.21686e-28	0.496394	Ib
Lingo4	1.39058e-28	0.50652	Ib
Gpcpd1	1.41305e-28	0.360253	Ib
Plch2	1.42603e-28	0.41667	Ib
Pnlip	1.57041e-28	0.311727	Ib
Tll1	1.85422e-28	0.497887	Ib
Slc25a10	2.04487e-28	0.400325	Ib
Vwc2l	3.70082e-28	0.539745	Ib
Pcdh18	6.89321e-28	0.649318	Ib
Omg	8.46902e-28	0.768087	Ib
Phldb2	9.39558e-28	0.429789	Ib
Ncam2	9.64674e-28	0.634072	Ib
Nr1h3	1.18054e-27	0.391002	Ib
Arhgap15	1.55418e-27	0.394031	Ib
Card10	1.59265e-27	0.713746	Ib
Pgs1	2.03694e-27	0.305684	Ib
Psmd5	2.38137e-27	0.363753	Ib
Polr3g	2.83582e-27	0.594054	Ib
Rgs10	2.9545e-27	0.59563	Ib
Drg2	3.01317e-27	0.343914	Ib
Snx7	4.36589e-27	0.402004	Ib
Gabrb3	5.79749e-27	0.440503	Ib
Sez6	9.69144e-27	0.603642	Ib
Ptchd1	1.01114e-26	0.413627	Ib
Col24a1	1.10967e-26	0.605517	Ib
Zfp820	1.21252e-26	0.394833	Ib
Pbx1	1.21862e-26	0.479913	Ib
Slco5a1	1.3357e-26	0.506079	Ib
Six4	1.35198e-26	0.41109	Ib
Capg	1.37569e-26	0.377127	Ib
X5730409E04Rik	1.62695e-26	0.349423	Ib
Ttyh2	1.63056e-26	0.413074	Ib
Tmem184c	1.87386e-26	0.312033	Ib
Syn3	2.78355e-26	0.424903	Ib
Camk2g	2.85675e-26	0.321943	Ib
Srgap3	4.82752e-26	0.485996	Ib
Slc30a4	5.35626e-26	0.4968	Ib
Plekhg3	6.38016e-26	0.418779	Ib
Fam196b	9.08988e-26	0.562792	Ib
Ebpl	1.09679e-25	0.544562	Ib
S100a1	1.3209e-25	0.621715	Ib
Tnks1bp1	1.50089e-25	0.48726	Ib
Tmem35	1.88183e-25	0.311107	Ib
Ankrd29	3.67727e-25	0.557219	Ib
Sppl2b	3.71745e-25	0.43125	Ib
Osbpl6	4.07695e-25	0.331749	Ib
Kazald1	4.10787e-25	0.625988	Ib
Fam131c	4.19682e-25	0.372375	Ib
Exosc9	4.27522e-25	0.37419	Ib
Eaf1	4.77257e-25	0.401802	Ib
Hunk	4.94613e-25	0.87677	Ib
Rhpn1	5.16503e-25	0.341693	Ib
Scn7a	7.21661e-25	0.586792	Ib
Orai2	7.43484e-25	0.452689	Ib
Aard	8.88085e-25	0.416964	Ib
Cpq	8.89435e-25	0.579576	Ib
Zbtb1	9.20452e-25	0.380824	Ib
Ar	9.63937e-25	0.440865	Ib
Zfp710	1.5145e-24	0.307947	Ib
Ccdc122	1.8721e-24	0.466758	Ib
Evpl	5.32646e-24	0.349319	Ib
S100a13	6.41364e-24	0.52805	Ib
Htr3a	6.44687e-24	0.576381	Ib
Slc9a9	7.49421e-24	0.483394	Ib
Bche	9.40804e-24	0.347982	Ib
Snn	1.25008e-23	0.361394	Ib
Dgkz	1.32162e-23	0.425171	Ib
Klhl4	2.70648e-23	0.302243	Ib
Cdh12	3.06253e-23	0.392738	Ib
Fez1	3.28278e-23	0.314202	Ib
Gnao1	3.6107e-23	0.496211	Ib
Fam149a	4.66847e-23	0.443887	Ib
Clrn1	4.81153e-23	0.423173	Ib
Tesc	9.72225e-23	0.582778	Ib
Brms1	1.08446e-22	0.380651	Ib
Cadps2	1.3555e-22	0.521974	Ib
BC030870	1.35817e-22	0.395891	Ib
Fam50a	2.28588e-22	0.32695	Ib
Pbx3	2.68597e-22	0.430447	Ib
Snrpb2	3.46906e-22	0.362962	Ib
Trim9	3.97198e-22	0.350106	Ib
Nefl	5.30999e-22	0.387118	Ib
Rom1	6.78857e-22	0.420973	Ib
Ush1g	8.60951e-22	0.357334	Ib
Nek7	1.07106e-21	0.335833	Ib
Pvrl3	1.07987e-21	0.407571	Ib
Traf3ip2	1.65924e-21	0.309547	Ib
Nutf2	2.01953e-21	0.348379	Ib
Redrum	2.14839e-21	0.362816	Ib
Mapk11	2.38331e-21	0.352453	Ib
Ypel5	2.50792e-21	0.314681	Ib
Tbc1d19	2.5465e-21	0.30673	Ib
Extl2	3.4844e-21	0.331217	Ib
Rab39	4.05852e-21	0.484154	Ib
Kcna2	4.51295e-21	0.450398	Ib
Zfp503	6.74093e-21	0.319082	Ib
Rilp	1.03958e-20	0.315687	Ib
Aox1	1.60266e-20	0.446215	Ib
Anxa4	1.6627e-20	0.983119	Ib
Kcnip1	1.87922e-20	0.598505	Ib
Pradc1	2.26632e-20	0.340912	Ib
Kcnip3	2.33022e-20	0.392604	Ib
Stk38l	3.32267e-20	0.333409	Ib
Tifa	4.22623e-20	0.513894	Ib
Ryr2	7.30454e-20	0.55425	Ib
Slc10a7	7.3611e-20	0.374884	Ib
Lgals3bp	7.70676e-20	0.447359	Ib
Pcdh11x	8.35859e-20	0.561069	Ib
Chst2	9.13234e-20	0.355959	Ib
Btbd3	1.04487e-19	0.377536	Ib
Gbe1	1.0555e-19	0.407097	Ib
Ano3	1.53612e-19	0.467383	Ib
Lrrc4c	1.99756e-19	0.436336	Ib
Pirt	2.00946e-19	0.623374	Ib
Lix1	2.37869e-19	0.467564	Ib
Cav2	2.53227e-19	0.542904	Ib
Hist1h2bc	2.95485e-19	0.581845	Ib
Nr4a2	4.59495e-19	0.362646	Ib
Il17rc	5.01818e-19	0.360029	Ib
Pigz	5.13752e-19	0.346993	Ib
X1700112E06Rik	5.34129e-19	0.381353	Ib
A2m	6.32672e-19	0.393609	Ib
Dgka	8.90304e-19	0.381306	Ib
X3110045C21Rik	1.75571e-18	0.309411	Ib
Ldb3	1.90802e-18	0.46275	Ib
X1810041L15Rik	2.10772e-18	0.522732	Ib
Gsta4	3.43535e-18	0.376381	Ib
Ackr1	3.46435e-18	0.388116	Ib
Tbx2	3.61799e-18	0.345025	Ib
Sgk1	4.35808e-18	0.52829	Ib
Pqlc1	4.41811e-18	0.303846	Ib
Glce	5.35152e-18	0.400028	Ib
Unc5c	5.47089e-18	0.3932	Ib
Dcbld1	5.86165e-18	0.392816	Ib
Ankrd27	8.83586e-18	0.328748	Ib
Scn9a	1.49127e-17	0.53324	Ib
Gm13446	1.6275e-17	0.407028	Ib
Fhit	3.01584e-17	0.317678	Ib
Cdh15	3.50658e-17	0.348055	Ib
Gria4	3.63044e-17	0.323375	Ib
Stim2	3.88406e-17	0.367836	Ib
Susd2	4.79612e-17	0.341139	Ib
Exoc4	4.85664e-17	0.366489	Ib
Cpxm1	6.16406e-17	0.344253	Ib
Gpr83	6.20733e-17	0.398212	Ib
Zfp180	1.02583e-16	0.333942	Ib
Kcnh6	1.05539e-16	0.305349	Ib
Hist1h1c	1.15941e-16	0.357591	Ib
Sox11	1.35471e-16	0.420971	Ib
Sri	1.42134e-16	0.346017	Ib
Pwwp2b	1.45348e-16	0.343955	Ib
Slitrk4	1.5187e-16	0.433445	Ib
Ednra	1.71744e-16	0.384274	Ib
Rap2c	3.0928e-16	0.375926	Ib
Psat1	6.02296e-16	0.363727	Ib
Kcnd1	7.96991e-16	0.349614	Ib
Camk1d	8.58793e-16	0.394707	Ib
Trmt10a	1.43856e-15	0.346997	Ib
Lin7a	1.48224e-15	0.353846	Ib
Psme4	2.10653e-15	0.369351	Ib
Gipc2	2.37976e-15	0.441615	Ib
Gabra5	4.86844e-15	0.370768	Ib
Cdk17	4.91222e-15	0.301145	Ib
Sh3glb2	5.07067e-15	0.300098	Ib
Pcp4	5.3626e-15	0.492008	Ib
Bace2	5.89927e-15	0.340526	Ib
Tmem167	8.16032e-15	0.307721	Ib
Kcnq5	8.57181e-15	0.343124	Ib
Dtwd2	1.26279e-14	0.310995	Ib
Tmem72	1.27402e-14	0.319614	Ib
Atr	1.80752e-14	0.350845	Ib
Ctsz	2.39762e-14	0.726426	Ib
Nbas	2.97112e-14	0.33692	Ib
Stbd1	3.91595e-14	0.39982	Ib
Dgkb	5.06471e-14	0.35126	Ib
Mme	5.39015e-14	0.393009	Ib
Elovl7	5.43217e-14	0.339707	Ib
X6430571L13Rik	7.18337e-14	0.340683	Ib
Fabp5	7.23438e-14	0.44484	Ib
Lyrm5	8.08044e-14	0.344214	Ib
Chst11	8.73842e-14	0.357163	Ib
X1110032F04Rik	8.78392e-14	0.427547	Ib
Syndig1	1.4739e-13	0.386657	Ib
Syt7	2.65517e-13	0.357686	Ib
Stat6	2.74394e-13	0.608903	Ib
Cnr1	3.22086e-13	0.484634	Ib
Atp8a1	5.05671e-13	0.342682	Ib
Prickle1	5.54815e-13	0.308761	Ib
Lgi1	5.59206e-13	0.513035	Ib
Hoxa9	6.15309e-13	0.705057	Ib
Bcl2	6.3458e-13	0.418677	Ib
Ptcd3	6.9955e-13	0.316664	Ib
Eva1c	7.53186e-13	0.311026	Ib
Gm14403	1.30816e-12	0.339787	Ib
Gcnt2	1.45053e-12	0.406738	Ib
B2m	1.47848e-12	0.377198	Ib
Chst15	1.62558e-12	0.372369	Ib
Fpgt	1.66301e-12	0.347149	Ib
X1500009L16Rik	2.61154e-12	0.355155	Ib
Plxna4	3.66626e-12	0.42706	Ib
Gm2115	4.21872e-12	0.323537	Ib
X1700066M21Rik	4.3075e-12	0.344737	Ib
Kank4	8.54585e-12	0.355193	Ib
X6720489N17Rik	1.22526e-11	0.31476	Ib
Mctp1	1.5008e-11	0.427238	Ib
Kitl	1.88847e-11	0.397556	Ib
Egln3	1.93534e-11	0.325245	Ib
Scube1	2.09798e-11	0.358044	Ib
Tmem68	2.62092e-11	0.331707	Ib
Ddhd1	2.97362e-11	0.313206	Ib
Fzd1	3.45786e-11	0.340859	Ib
Synpr	3.71227e-11	0.62434	Ib
Ccdc80	5.05048e-11	0.310403	Ib
Pcsk5	6.53813e-11	0.328059	Ib
Lgals1	1.65832e-10	0.413327	Ib
Gfra1	2.08316e-10	0.375048	Ib
Elmo1	2.22803e-10	0.33447	Ib
Dsel	3.62006e-10	0.300512	Ib
Zfp874a	5.21342e-10	0.307483	Ib
Kirrel3	7.45295e-10	0.355267	Ib
Sel1l3	8.64744e-10	0.420545	Ib
Aox4	1.03352e-09	0.37778	Ib
F9	2.91934e-09	0.347362	Ib
Kcnh2	5.78751e-09	0.312871	Ib
Gpr153	1.00672e-08	0.305583	Ib
Oxtr	1.366e-08	0.34855	Ib
B3galt2	1.40835e-08	0.336952	Ib
Ank1	4.33848e-08	0.322511	Ib
Agrn	5.0556e-08	0.334895	Ib
Plk2	6.78716e-08	0.425004	Ib
Slc36a2	9.01897e-08	0.332365	Ib
Prcp	9.75498e-08	0.309202	Ib
Sema4d	6.34444e-122	1.01544	II1
Snap47	2.21329e-110	0.346809	II1
P2ry1	1.31359e-102	0.900566	II1
Resp18	7.75769e-97	0.857263	II1
Tac1	1.79076e-91	1.67642	II1
Caln1	5.22849e-91	1.01063	II1
Qpct	8.26422e-89	0.777763	II1
Acly	1.71065e-88	0.609164	II1
Fam19a1	1.42899e-87	0.747025	II1
Zcchc12	1.34666e-86	1.19758	II1
Zfp804a	4.31604e-84	0.527748	II1
Sema3d	2.651e-83	0.747931	II1
Cbln2	1.98572e-82	0.816578	II1
Kcnip4	2.14503e-82	0.958225	II1
Mbp	2.9175e-82	0.665699	II1
Cnn3	3.04625e-82	0.527256	II1
Olfm2	5.66068e-82	0.512931	II1
Gstp1	4.55168e-81	0.63408	II1
Gprasp2	2.65683e-80	0.492193	II1
Rpgrip1	3.33756e-79	0.478367	II1
BC005764	2.01274e-76	0.693834	II1
Cpne2	1.66537e-74	0.553784	II1
Ephx1	2.64102e-72	0.620786	II1
Pea15a	1.10521e-70	0.637045	II1
Sulf2	3.93991e-70	0.407533	II1
Pxdc1	1.32216e-68	0.652616	II1
Syn2	6.51058e-67	0.347261	II1
Flot1	7.76107e-67	0.5137	II1
Cmbl	1.87002e-66	0.497616	II1
Sncg	5.39475e-65	0.300921	II1
Kcna6	1.7871e-63	0.619801	II1
Vamp2	5.90485e-62	0.485097	II1
Ninj1	8.74176e-61	0.436008	II1
Gm12633	2.23642e-60	0.387899	II1
Gnal	2.91395e-60	0.33035	II1
Gprasp1	3.13245e-60	0.495459	II1
Jup	3.48002e-60	0.569815	II1
Fdps	4.88445e-60	0.419913	II1
Hpcal1	1.25688e-59	0.503893	II1
Fdft1	1.95599e-59	0.430208	II1
Scn3b	2.48163e-59	0.765408	II1
Steap3	2.60134e-59	0.696713	II1
Tspan2	3.92874e-59	0.671592	II1
Pik3ip1	7.34501e-59	0.465491	II1
Celf4	1.94719e-58	0.38183	II1
Tmeff2	3.07244e-58	0.374773	II1
Fkbp1b	4.57215e-58	0.353952	II1
Cnr1	1.2134e-57	0.6703	II1
Prrt2	6.02994e-57	0.520303	II1
Ndrg2	6.71147e-57	0.61651	II1
Acat2	1.24008e-56	0.328103	II1
Kcnip2	5.06218e-56	0.369815	II1
Usp11	5.97282e-56	0.576534	II1
Sphkap	7.78278e-56	0.528125	II1
A730017C20Rik	1.07687e-55	0.517302	II1
Tenm1	1.5533e-55	0.485907	II1
Ctxn2	2.6125e-55	0.409829	II1
Hmgcs1	2.74009e-55	0.363052	II1
Btg2	1.84229e-54	0.537294	II1
Arhgap6	7.26656e-54	0.557214	II1
Opcml	9.42833e-54	0.367698	II1
Sorcs2	1.70862e-53	0.511481	II1
Rgs17	1.72714e-53	0.389338	II1
Tapbp	2.27071e-53	0.344992	II1
Slc29a4	7.39776e-53	0.469508	II1
Mturn	2.43031e-52	0.45478	II1
Fam124a	2.51322e-52	0.44849	II1
Rasgrp2	3.4599e-52	0.455248	II1
Slc35f4	5.20535e-52	0.397491	II1
Kirrel3	5.50107e-52	0.47314	II1
Tmsb10	9.72073e-52	0.342378	II1
Gpr123	9.7484e-52	0.581047	II1
Rab27b	2.15561e-51	0.484714	II1
Fxyd7	2.39335e-51	0.482453	II1
Zfpm2	7.31231e-51	0.467042	II1
Bcl11a	9.79868e-51	0.405333	II1
Myo1d	1.14854e-50	0.425286	II1
Cd200	1.55367e-50	0.33233	II1
Caly	1.80025e-50	0.400927	II1
Sqle	2.96132e-50	0.368819	II1
Nt5dc3	4.98746e-50	0.474679	II1
Serpini1	5.66895e-50	0.431445	II1
Camk2n1	6.13269e-50	0.37864	II1
Brinp3	7.19869e-50	0.655794	II1
Fam49a	1.0065e-49	0.444486	II1
Tbc1d8	2.95366e-49	0.359124	II1
Tmem229b	4.07379e-49	0.364284	II1
Shroom2	4.21287e-49	0.645812	II1
Cgref1	7.04614e-49	0.447856	II1
Gpc1	7.26307e-49	0.426233	II1
Avil	3.36465e-48	0.399725	II1
Il18	6.4818e-48	0.450073	II1
Lrrtm2	7.43458e-48	0.420643	II1
Arhgap26	7.84907e-48	0.402868	II1
Pnck	1.01128e-47	0.40724	II1
Bcl2	1.23753e-47	0.542321	II1
Plxnd1	1.29611e-47	0.342293	II1
Cx3cl1	1.98739e-47	0.528172	II1
Scx	2.11667e-47	0.373528	II1
Slc25a23	2.9898e-47	0.397945	II1
Wdr6	4.35014e-47	0.398676	II1
Egr1	5.61961e-47	0.40735	II1
X6330403K07Rik	6.92893e-47	0.938374	II1
Adcy3	1.08194e-46	0.405849	II1
Dusp26	2.23587e-46	0.392077	II1
Fam13c	3.26378e-46	0.341729	II1
Rtn4rl1	8.15196e-46	0.403868	II1
Rhoc	1.0785e-45	0.476828	II1
Golga7b	1.14835e-45	0.337118	II1
Adcy7	1.34636e-45	0.48596	II1
Pcdh10	1.80418e-45	0.346052	II1
Lrrc8d	1.89971e-45	0.45435	II1
Csdc2	2.33085e-45	0.344566	II1
Arpp21	2.41368e-45	0.302728	II1
Msmo1	2.66599e-45	0.377244	II1
Parp10	2.97114e-45	0.390506	II1
Rnf182	5.88322e-45	0.360512	II1
Slc29a1	1.25055e-44	0.330462	II1
Nt5dc2	2.18999e-44	0.36698	II1
Idh1	3.04774e-44	0.37006	II1
Tln2	3.95329e-44	0.356469	II1
Mgat4c	4.45125e-44	0.413202	II1
Ptprr	7.52342e-44	0.331877	II1
Ak5	1.59827e-43	0.387672	II1
Klhdc8b	1.85279e-43	0.464099	II1
Cdh11	2.60374e-43	0.459884	II1
Bcam	3.50524e-43	0.425389	II1
Ctnna1	3.66907e-43	0.316668	II1
Nxph1	5.32608e-43	0.418649	II1
Grpr	6.48976e-43	0.442612	II1
Junb	6.67162e-43	0.366905	II1
Nme3	7.92132e-43	0.313383	II1
St6galnac5	8.30526e-43	0.400707	II1
Lmo7	2.18344e-42	0.336291	II1
Pappa	4.19446e-42	0.489257	II1
Tm7sf2	5.2317e-42	0.323848	II1
Rwdd2a	6.04256e-42	0.41002	II1
Syt1	6.31558e-42	0.418841	II1
Cd274	8.07787e-42	0.487683	II1
Syt9	1.55018e-41	0.326204	II1
Tub	1.55668e-41	0.501358	II1
Clgn	1.57697e-41	0.309588	II1
Rspo2	2.07028e-41	0.446571	II1
Cdo1	2.30726e-41	0.335339	II1
Adora1	3.16054e-41	0.473287	II1
Ldlr	3.16981e-41	0.355171	II1
Efna5	4.20463e-41	0.453753	II1
Grm8	4.61459e-41	0.370264	II1
Fosb	1.01602e-40	0.394156	II1
Nsdhl	1.18058e-40	0.358373	II1
X2610203C20Rik	4.91775e-40	0.410202	II1
Palm2	9.48409e-40	0.335593	II1
Camk2b	1.05113e-39	0.349526	II1
Pacsin3	1.72004e-39	0.306063	II1
Bhlhe40	2.11472e-39	0.346988	II1
Ly6e	2.6513e-39	0.602892	II1
Adarb1	3.48046e-39	0.356714	II1
Trpv2	3.61129e-39	0.377122	II1
Lrp1b	2.27492e-38	0.41243	II1
Cd81	3.8031e-38	0.333021	II1
Tpm2	8.72217e-38	0.481097	II1
Hs6st2	8.98534e-38	0.414502	II1
Tmod2	1.19215e-37	0.304696	II1
Chst5	1.35591e-37	0.384355	II1
Mvk	2.62449e-37	0.305639	II1
Scml4	3.17006e-37	0.439176	II1
Nxn	3.84996e-37	0.336204	II1
Tmem229a	6.63869e-37	0.337198	II1
Rac3	8.05405e-37	0.341288	II1
Ptprg	1.77326e-36	0.372171	II1
Podxl2	2.09989e-36	0.314501	II1
Ramp1	2.57705e-36	0.389822	II1
Adcyap1	2.63609e-36	0.537487	II1
Ncdn	2.82359e-36	0.358836	II1
Peg3	3.30968e-36	0.322601	II1
Cartpt	3.61114e-36	1.36807	II1
Wdr72	5.93227e-36	0.405864	II1
Pld5	5.9326e-36	0.323741	II1
Mgat4b	9.67941e-36	0.31653	II1
Gadd45g	1.00946e-35	0.310384	II1
Panx1	1.46078e-35	0.304917	II1
Gpx3	3.22851e-35	0.62842	II1
Slc35f2	3.25089e-35	0.348271	II1
Rasef	3.52345e-35	0.399448	II1
D930028M14Rik	3.54321e-35	0.317411	II1
Fos	3.74527e-35	0.333883	II1
Klf6	5.15121e-35	0.468976	II1
Oasl2	1.04853e-34	0.433772	II1
Trank1	1.3606e-34	0.383769	II1
Stac	1.99379e-34	0.316208	II1
Dbndd2	2.08585e-34	0.313786	II1
Mapt	3.00062e-34	0.312036	II1
Parvb	3.06947e-34	0.359635	II1
Dhcr24	1.81833e-33	0.320898	II1
Isoc1	2.11294e-33	0.402768	II1
Ntng1	2.92548e-33	0.442981	II1
Cd83	4.80782e-33	0.406639	II1
A230077H06Rik	5.65021e-33	0.448089	II1
Prkce	6.4965e-33	0.305476	II1
Dmd	1.62401e-32	0.331137	II1
Sema4f	1.62833e-32	0.35073	II1
Il1r1	2.64175e-32	0.313424	II1
Myt1l	3.45861e-32	0.330032	II1
Jph4	6.59161e-32	0.375399	II1
Tle2	8.24768e-32	0.308293	II1
Jun	9.90321e-32	0.323683	II1
Irgm1	1.22397e-31	0.387516	II1
Chd3	7.40276e-31	0.429119	II1
Fabp5	7.77962e-31	0.335353	II1
Myo1b	7.8666e-31	0.307329	II1
Mdga1	1.0366e-30	0.378692	II1
Pirt	1.40826e-30	0.326165	II1
Rgs4	1.47017e-30	0.54207	II1
Fasn	1.61461e-30	0.385306	II1
Srebf2	1.84206e-30	0.348494	II1
Ina	2.43464e-30	0.325124	II1
Nudt16l1	4.03254e-30	0.443232	II1
Dynap	6.0756e-30	0.328559	II1
Vstm2b	8.19065e-30	0.338934	II1
Sel1l3	1.51912e-29	0.306674	II1
Dgkg	3.76724e-29	0.33792	II1
Rcan3	4.16614e-29	0.313327	II1
Plcxd3	5.59681e-29	0.308182	II1
Mvd	5.90998e-29	0.311953	II1
Pde2a	1.07031e-28	0.357372	II1
Irf1	1.43519e-28	0.404979	II1
Nrsn2	1.92448e-28	0.413425	II1
Ifit2	2.0223e-28	0.394691	II1
Rnf113a2	2.53594e-28	0.310382	II1
Clec12a	2.69197e-28	0.34042	II1
Gpr22	1.54129e-27	0.315693	II1
Anks1b	1.61394e-27	0.330638	II1
Tmcc2	2.7773e-27	0.319787	II1
Sdc3	4.45766e-27	0.371681	II1
Socs3	5.39387e-27	0.336424	II1
Samd9l	5.51763e-27	0.385533	II1
Gm10684	1.53974e-26	0.326153	II1
Atf3	4.6417e-26	0.32607	II1
Pam	2.9474e-25	0.300456	II1
Adprhl1	1.07395e-24	0.354036	II1
Cald1	1.37734e-24	0.303938	II1
Alcam	5.52333e-24	0.430993	II1
Mmp15	6.15944e-24	0.307737	II1
Nkain3	1.36025e-23	0.324974	II1
Epha10	3.19292e-23	0.334725	II1
Kantr	4.49397e-23	0.309185	II1
Lrrn3	1.6689e-22	0.307564	II1
Zfp704	2.53029e-22	0.327274	II1
Abca1	3.19652e-22	0.31637	II1
Lipk	1.0819e-21	0.301892	II1
Srpk3	4.27847e-21	0.303716	II1
Dbpht2	9.4383e-20	0.340106	II1
Isyna1	5.421e-19	0.348665	II1
Cdh13	3.59225e-18	0.378044	II1
Sstr1	6.65964e-17	0.410314	II1
Egr2	2.13183e-16	0.41205	II1
X1700086L19Rik	7.73019e-16	0.325073	II1
Angpt2	4.61292e-15	0.463923	II1
Tmem176b	1.83672e-14	0.436268	II1
Ccl2	1.90752e-12	0.554986	II1
Gng4	4.44517e-12	0.32916	II1
Mc4r	8.9624e-11	0.36125	II1
Tox	3.32898e-83	0.668003	II2
Prlr	8.55062e-69	0.867594	II2
Scara3	4.4524e-68	1.00557	II2
Adamts5	3.04752e-60	1.11357	II2
Rarres1	1.02929e-55	0.992838	II2
Prps2	8.1776e-53	0.529359	II2
Epha7	9.98393e-52	0.592497	II2
Clic1	9.27294e-50	1.08725	II2
Pmp22	2.23648e-49	0.895291	II2
Zfhx4	3.29994e-44	0.601712	II2
Slc9a2	1.43679e-43	0.376745	II2
Scg2	4.90189e-41	0.645599	II2
Meis3	5.85655e-40	0.378235	II2
Adcy2	6.11137e-40	0.53965	II2
Cish	1.07943e-39	0.646181	II2
Luzp2	2.26357e-39	0.709881	II2
Prss12	2.80719e-38	0.470197	II2
Epha3	5.40869e-38	0.451198	II2
Asb2	1.56152e-37	0.58068	II2
Grm7	1.53069e-36	0.542213	II2
Frzb	5.14716e-36	0.599023	II2
Brinp1	5.18545e-36	0.569479	II2
Cyb561	1.72264e-35	0.363682	II2
Cntnap3	2.47888e-34	0.467499	II2
Kcnc4	2.49756e-34	0.520269	II2
Dusp26	3.2412e-34	0.496603	II2
Pth1r	4.12361e-34	0.335186	II2
Pvrl2	9.51691e-34	0.393342	II2
Socs3	1.01356e-33	0.569121	II2
Ctnna1	2.1251e-33	0.495704	II2
Rspo3	2.48655e-33	0.690231	II2
Cdh11	2.59188e-33	0.51133	II2
Crtac1	3.07575e-33	0.838583	II2
Lmo7	5.87769e-33	0.51547	II2
Ndst3	5.42931e-32	0.444834	II2
Avpr1a	1.03322e-30	0.319192	II2
St6galnac5	1.67252e-30	0.440127	II2
Lmo2	8.29099e-30	0.574839	II2
Cdh13	2.55741e-29	0.746342	II2
Cx3cl1	3.09917e-29	0.531093	II2
Golim4	1.47133e-28	0.342003	II2
Lxn	2.29717e-28	0.654849	II2
Gpx3	2.91533e-28	0.619564	II2
Cnst	8.74229e-28	0.317558	II2
Sp110	1.77103e-27	0.341603	II2
Rab37	1.90069e-27	0.507146	II2
Cdh8	4.31396e-27	0.39033	II2
Camk4	1.31618e-26	0.536985	II2
Nfe2l2	1.45128e-26	0.353875	II2
Kcnh8	4.16993e-26	0.448333	II2
Gsg1l	7.08823e-26	0.375304	II2
Syt1	1.21419e-25	0.442166	II2
Mras	3.98377e-25	0.323665	II2
Scn3b	4.74401e-25	0.786414	II2
Stat3	5.62588e-25	0.309814	II2
Kcnip2	2.19563e-24	0.334109	II2
Rspo1	2.64067e-24	0.581345	II2
Grpr	3.10231e-24	0.405019	II2
Pln	1.03004e-23	0.488218	II2
Eef1a1	1.68398e-23	0.369152	II2
Serpini1	2.94793e-23	0.397437	II2
Arpc1b	3.56214e-23	0.458159	II2
Mrvi1	4.56775e-23	0.71129	II2
Gabra3	6.97949e-23	0.380741	II2
X4933426M11Rik	1.71195e-22	0.319266	II2
Bdnf	2.38874e-22	0.456943	II2
Stk17b	2.87771e-22	0.506754	II2
Adrbk2	5.46494e-22	0.398516	II2
Nedd9	5.62447e-22	0.437963	II2
Myl3	6.76542e-22	0.327896	II2
Pld5	7.96956e-22	0.415163	II2
Synpo	1.42184e-21	0.409631	II2
Dlg2	1.71631e-21	0.339745	II2
Cdk18	1.74734e-21	0.392951	II2
Atp10a	1.96431e-21	0.330423	II2
Adarb1	2.03245e-21	0.353765	II2
Wbp5	2.47673e-21	0.322971	II2
Trpv2	2.83148e-21	0.383223	II2
Ndrg2	2.9138e-21	0.465785	II2
Cdh10	3.51505e-21	0.354809	II2
Pam	4.37101e-21	0.340073	II2
Adra1d	4.59002e-21	0.339367	II2
Kcna6	7.72484e-21	0.39819	II2
Cd63	1.29407e-20	0.325336	II2
Ak5	1.55375e-20	0.364917	II2
Camk2d	1.58266e-20	0.336235	II2
Tmem229a	1.60314e-20	0.377429	II2
D430019H16Rik	2.15307e-20	0.404827	II2
Thsd7b	2.52759e-20	0.33945	II2
Jun	3.7256e-20	0.354576	II2
Lrrtm3	5.63567e-20	0.405377	II2
Tap2	5.9177e-20	0.318604	II2
Pnpo	6.81091e-20	0.303343	II2
Pappa	9.92201e-20	0.417312	II2
Fam184b	1.03329e-19	0.309598	II2
Epha6	1.1148e-19	0.350111	II2
Abcg2	1.30684e-19	0.405643	II2
Wnt7a	2.29715e-19	0.306222	II2
Dusp6	2.85514e-19	0.462065	II2
Slc17a6	3.38144e-19	0.393324	II2
Crhr2	3.56896e-19	0.371053	II2
Sbno2	3.76069e-19	0.475872	II2
Bag2	6.13413e-19	0.352896	II2
Slc4a4	9.78727e-19	0.338532	II2
Avil	1.04359e-18	0.307479	II2
Khdrbs2	1.20271e-18	0.312731	II2
BC005764	1.2579e-18	0.378522	II2
Vamp2	2.13145e-18	0.328366	II2
Grm8	2.58773e-18	0.322967	II2
Arhgef2	4.71889e-18	0.306678	II2
Irgm1	8.6269e-18	0.346637	II2
Bhlhe40	1.66621e-17	0.303182	II2
Igsf21	1.72086e-17	0.340556	II2
Lrrtm2	1.8727e-17	0.322451	II2
Chl1	2.79995e-17	0.378207	II2
Epha5	5.86226e-17	0.337468	II2
Bcam	5.88672e-17	0.380479	II2
Bmp5	8.68809e-17	0.718297	II2
Nxph1	1.35013e-16	0.318791	II2
Slc1a1	1.47003e-16	0.303143	II2
Fos	2.27548e-16	0.312733	II2
Sorcs2	2.63556e-16	0.330393	II2
Pmaip1	2.66678e-16	0.339179	II2
Pcdh18	4.73081e-16	0.395713	II2
Sult1a1	6.09762e-16	0.393498	II2
Rasgrp2	9.73417e-16	0.374552	II2
Rasl11b	1.54343e-15	0.365324	II2
Cbln2	2.08665e-15	0.369085	II2
Heg1	3.26571e-15	0.406285	II2
Adora1	3.78069e-15	0.400277	II2
Serpinb9	5.73998e-15	0.35944	II2
Ptgdr	1.70921e-14	0.389048	II2
Scn9a	2.14023e-14	0.385506	II2
Parvb	3.7538e-14	0.330227	II2
Gem	9.361e-14	0.422046	II2
X2610203C20Rik	1.54217e-13	0.325265	II2
Tspan2	4.23213e-13	0.384838	II2
Lbh	1.19433e-12	0.335681	II2
Adamts1	1.85786e-12	0.56769	II2
Flrt2	2.78721e-12	0.412424	II2
Deptor	3.75339e-12	0.335802	II2
Zfp36	6.22474e-12	0.618288	II2
Dkk2	1.63759e-11	0.377022	II2
Gng4	1.69499e-11	0.359037	II2
P2ry14	2.54261e-11	0.300507	II2
Srbd1	4.57409e-11	0.376948	II2
Dbpht2	9.835e-11	0.306922	II2
Rhoc	1.45565e-10	0.324271	II2
Apold1	2.73258e-10	0.492006	II2
Adcyap1	3.7927e-10	0.324839	II2
Oasl2	6.87167e-10	0.337915	II2
Scn2b	9.08881e-10	0.565904	II2
Ly6e	2.88972e-09	0.486586	II2
Hoxc8	2.53506e-08	0.391095	II2
Serpinb1a	5.03305e-08	0.440195	II2
Fam19a4	6.19718e-08	0.34346	II2
Slc7a7	3.85652e-76	1.57034	II3
Crip2	8.45729e-73	2.63424	II3
Arl6ip1	1.44049e-67	0.476299	II3
Kcnh7	1.50004e-63	0.898797	II3
Glb1l2	1.04811e-62	1.84734	II3
S1pr3	3.18168e-61	1.63473	II3
Tusc5	1.31637e-60	2.46989	II3
Fam19a2	3.85859e-56	0.931381	II3
Popdc3	4.20806e-56	1.07418	II3
Hspb1	2.0553e-52	1.13994	II3
Aldh1a3	7.5299e-52	2.67331	II3
Arhgap36	9.92769e-51	2.30061	II3
Gm4980	2.1511e-50	1.95602	II3
Zeb2	3.7025e-50	0.908089	II3
Uts2b	2.39581e-49	0.911666	II3
Necab1	5.33785e-49	1.37434	II3
Fstl1	9.11609e-49	0.784837	II3
Ednra	3.56249e-48	1.47448	II3
Synpr	8.0524e-48	1.92275	II3
Cdkl4	2.86757e-47	1.4328	II3
Cntn1	1.2775e-46	0.736994	II3
Reep1	1.34476e-46	0.783872	II3
Rufy3	1.65505e-46	0.373211	II3
Serpina3n	1.54621e-45	1.40088	II3
Spock1	2.11138e-44	0.745757	II3
Cpeb1	9.71121e-43	0.593647	II3
Gabra2	2.06146e-42	1.23078	II3
Fam174b	1.37375e-41	0.851945	II3
Pcdh17	9.079e-39	1.32723	II3
Serhl	1.87619e-38	0.881994	II3
Cyb5r3	5.37802e-38	0.615288	II3
Serpinb6a	9.2341e-38	0.655839	II3
Atp1a1	1.16298e-37	1.73921	II3
Lix1	1.62576e-37	1.10191	II3
D430036J16Rik	2.19678e-37	0.581733	II3
Bche	2.29996e-37	1.13215	II3
B3galt1	6.50338e-37	0.769774	II3
Ppef1	3.20911e-36	1.25034	II3
Hs3st1	6.69827e-36	0.802139	II3
Tmem79	1.25635e-35	1.24913	II3
Calml4	1.26168e-35	0.81916	II3
Kcnip3	5.27261e-35	0.843399	II3
Necab2	1.45345e-34	0.96679	II3
Aox1	2.99502e-34	0.977845	II3
Rpa1	1.82559e-33	0.622182	II3
Sh3bgrl3	3.45421e-33	0.634748	II3
Ebf3	6.91931e-33	0.386005	II3
Map7d2	1.08597e-32	0.918359	II3
Zbtb7c	9.23946e-32	0.512294	II3
Ubtd2	1.35249e-31	0.789538	II3
Synj2	1.85852e-31	0.787753	II3
Gm10754	1.8951e-31	0.403646	II3
Slc9a9	4.21058e-31	0.894055	II3
Fam188a	5.29814e-31	0.670356	II3
Mtmr6	4.79484e-30	0.438781	II3
Lgi4	7.78715e-30	0.33839	II3
B3gat1	1.18889e-29	0.652551	II3
[truncated: 1,054 more rows]
