# Supplementary material for: Distinct subtypes of proprioceptive dorsal root ganglion neurons regulate adaptive proprioception in mice
Source: Nat Commun. 2021 Feb 15;12:1026. doi: 10.1038/s41467-021-21173-9 (PMC7884389; doi:10.1038/s41467-021-21173-9)
Supplement: Supplementary file 5 — Supplementary Data 2 [file 41467_2021_21173_MOESM5_ESM.xlsx]

## Sheet: Supplementary file_Ia3 specific
gene	p_val	avg_logFC
Calb2	3.15427e-11	1.66212
Sac3d1	2.69169e-09	0.355978
Igf1	2.24767e-08	0.904128
Folh1	4.92287e-08	0.702443
Arhgap36	1.13584e-07	1.17001
Vgll2	2.05154e-07	0.596143
Calb1	3.06841e-07	1.03788
Glb1l2	3.7963e-07	0.820272
Entpd1	3.95679e-07	0.810845
Vstm2b	4.12662e-07	1.1076
Thrsp	4.73144e-07	0.756482
Crisp1	5.0194e-07	0.754698
Lrrtm4	8.25352e-07	0.565014
Tmem163	1.29979e-06	0.552159
Ifitm2	1.8558e-06	0.435196
Cryba2	2.49167e-06	0.708159
Fgf9	5.43768e-06	0.313722
Ctnnbl1	7.57288e-06	0.444207
Exosc5	9.31453e-06	0.334256
Rmdn2	1.08641e-05	0.401524
Pdrg1	1.10432e-05	0.321531
Coa4	1.29006e-05	0.398725
Slc12a7	1.60438e-05	0.377314
Gm765	2.60187e-05	0.352797
Plekhg3	3.44153e-05	0.465886
Olfm3	4.28588e-05	0.528726
Blvrb	4.88204e-05	0.350299
Dok5	5.21048e-05	0.395739
Pdgfd	5.81922e-05	0.695569
Pcp4	5.84067e-05	0.350448
Kitl	7.44251e-05	0.526353
Rgs6	7.7895e-05	0.538856
Ptpre	9.15453e-05	0.544002
Cgnl1	0.000137145	0.333391
Omg	0.000162111	0.431896
Gimap6	0.000181357	0.450844
Brinp3	0.000187663	0.546846
Crhr1	0.000213245	0.411228
Serhl	0.000257735	0.303471
Zfp599	0.000261747	0.331478
Pxdc1	0.000266252	0.410952
Magohb	0.000320454	0.319735
Synpr	0.000325087	0.482985
Rps27l	0.000364594	0.302295
Cmtm7	0.000370885	0.365409
G0s2	0.0003786	0.321629
Kcnmb2	0.000397576	0.368971
Slitrk4	0.000430883	0.45508
Cdk1	0.000492522	0.384917
Tesc	0.000513713	0.321392
Spock3	0.000528795	0.425261
Hunk	0.000544051	0.647455
Efcab1	0.000554154	0.357037
A230077H06Rik	0.000569474	0.860115
Cers6	0.000578603	0.326837
Galnt14	0.000643106	0.571126
Atox1	0.000656028	0.303538
Adam8	0.000708942	0.36719
Hist1h2bc	0.000739091	0.346092
Rhod	0.000741081	0.341191
Tekt5	0.000927106	0.358016
Tmem123	0.00102361	0.328705
Cd96	0.0010514	0.307588
Slc6a19	0.00106787	0.563165
Hpse	0.00108388	0.426202
Ibsp	0.00108993	0.382636
Ralyl	0.00157303	0.305408
Gabrg1	0.00215005	0.540563
Ptchd4	0.00220305	0.349081
Pthlh	0.0027564	0.370521
Plcxd2	0.00278329	0.303897
Pid1	0.00283004	0.334759
Dcn	0.00310842	0.411222
Aard	0.00315942	0.329899
Romo1	0.004168	0.31724
X6720468P15Rik	0.0049194	0.302572
Arg2	0.00519584	0.377291
Kcnip1	0.00523951	0.341431
Pcp4l1	0.00546828	0.408166
Dcxr	0.00554782	0.310311
F11r	0.00706494	0.352551
Gm14295	0.00759399	0.301628
