# Supplementary material for: Distinct subtypes of proprioceptive dorsal root ganglion neurons regulate adaptive proprioception in mice
Source: Nat Commun. 2021 Feb 15;12:1026. doi: 10.1038/s41467-021-21173-9 (PMC7884389; doi:10.1038/s41467-021-21173-9)
Supplement: Supplementary file 7 — Source Data [file 41467_2021_21173_MOESM7_ESM.xlsx]

## Sheet: Fig. 2
Figure 2
	Fig. 2a				Fig. 2f
	Area of soma (a.u.)				% of WGA+ cells expressing the gene
	Lmcd1	Fxyd7	Chad			WHRN	LMCD1	FXYD7	BRN3C
	757.646	365.921	485.826		A1	0.922535	0.857143	0.210526
	873.701	456.596	639.982		A2	0.857143	0.851351	0.151515	0.0215054
	546.025	247.009	552.977		A3	0.945205	0.867647	0.1	0
	1015.28	335.925	831.217
	501.835	610.879	784.114
	696.863	281.207	760.562
	678.2	227.858	763.093
	877.234	155.944	763.677
	942.015	444.876	704.7
	999.468	441.088	1000.17
	886.419	428.924	770.586
	750.798	709.207	983.914
	762.816	481.49	841.047
	644.784	394.094	641.831
	1241.1	476.876	793.165
	1026.34	453.263	570.543
	596.515	513.788	737.205
	1047.54	332.212	870.146
	1193.13	473.392	427.576
	562.122	379.87	892.379
	452.589	503.901	547.465
	664.326	499.314	786.853
	1187.66	437.498	480.143
	603.355	390.438	681.327
	1041.48	276.378	558.702
	785.68	353.748	360.547
	718.456	285.55	538.085
	1067.38	803.854	784.996
	768.679	594.073	872.935
	759.201	906.938	489.621
	591.728	245.348	831.115
	740.246	469.493	590.164
	959.146	394.626	565.053
	552.357	530.621	614.494
	667.813	576.285	909.38
	734.614	703.706	819.097
	601.411	443.879	783.922
	776.29	490.684	655.043
	1101.52	275.418	1210.23
	974.501	452.516	787.537
	750.168	960.605	449.17
	603.604	595.721	523.624
	621.75	627.63	756.172
	1022.36	496.943	478.58
	808.594	762.133	610.879
	502.704	353.891	530.561
	408.385	557.554	490.989
	434.507	706.866	844.599
	531.02	460.302	638.921
	814.505	773.125	585.67
	618.695	224.536	529.194
	840.886	379.21	446.531
	259.32	390.935	682.988
	819.683	529.487	704.875
	510.14	508.479	297.818
	746.108	720.313	481.023
	693.834	702.53	463.826
	730.182	180.469	614.396
	741.32	403.637	535.252
	706.145	389.567	451.222
	1126	251.015	1337.44
	671.556	449.072	619.868
	655.043	495.875	889.936
	733.308	409.988	833.656
	686.994	364.781	705.266
	584.106	325.215	761.253
	570.231	289.871	530.171
	1025.36	327.815	481.902
	823.103	289.22	622.897
	1137.63	178.124
	779.916	591.532
	665.498	389.567
	704.386	188.384
	617.718	567.886
	569.157	281.403
	792.325	337.39
	751.482	597.401
	1278.04	515.111
	785.876	242.899
	863.164	356.028
	860.037	308.09
	618.793	167.327
	680.154	358.202
	655.825	742.2
	756.172	552.937
	802.877	715.818
	844.013	384.975
	968.69	701.26
	659.929	343.155
	892.086	434.904
	1222.73	593.486
	837.508	394.843
	1392.86	475.186
	784.665	763.927
	1111.69	492.535
	751.365	368.902
	806.201	737.605
	640.893	438.097
	566.116	630.723
	742.192	544.779
	684.563	669.807
	756.35	516.264
	1031.33	938.408
	774.097	418.165
	855.255	231.907
	864.827	680.301
	815.175	588.851
	960.343	583.05
	747.775	594.653
	706.897	522.745
	820.16	357.555
	833.121	286.41
	575.089	369.463
	851.866	786.951
	825.544	386.343
	570.901	462.947
	897.131	671.849
	736.01	556.259
	1114.68	344.621
	866.023	676.344
	961.85	459.997
	1048.13	461.524
	574.335	444.119
	1430.95	437.096
	717.479
	696.179
	1013.25
	1216.19
	405.689
	688.545
	671.904
	580.302
	674.805
	618.469
	1098.77
	878.773
	567.172
	715.873
	900.452
	689.003
	410.074
	502.745
	686.102
	621.828
	523.813
	704.27
	618.164
	842.132
	1000.64
	1270.42
	598.079
	711.617
	701.064
	701.26
	629.443
	810.108
	693.541
	706.927
	1154.05
	702.725
	688.352
	764.326
	824.746
	578.878
	472.993
	576.086
	895.536
	621.95
	1153.37
	741.594
	1029.14
	624.342
	663.027
	883.372
	803.21
	635.99
	817.143
	612.93
	827.109
	586.647
	635.892
	824.862
	967.908
	707.806
	807.665
	847.877
	779.082
	868.815
	1012.19
	533.014
	773.698
	864.029
	1005.61
	749.171
	841.496
	707.495
	424.338
	1044.09
	694.932
	870.211
	705.501
	661.831
	724.245
	672.399
	608.789
	804.606
	600.015
	726.439
	639.298
	700.117
	828.336
	698.721
	561.729
	878.113
	592.802
	1184.43
	1070.4
	643.807
	824.666
	630.909
	855.152
	626.317
	582.934
	621.724
	475.551
	543.361
	747.281

## Sheet: Fig. 3
Figure 3
	Fig. 3b														Fig. 3c			Fig. 3d														Fig. 3g					Fig. 3i					Fig. 3j
	% of Ia-PNs among PNs														Area of soma (a.u.)			% of Ia1-PNs among PNs														% of MSs innervated by RFP+ PNs					Area of soma (a.u.)					% of II1-PNs among PNs (subtraction of the mean of all other subtypes from the mean of II-PNs)
		C2	C5	C6	C7	C8	T1	T4	T10	L2	L3	L4	L5		Ia1 (RUNX1)	Ia2/3(CALB1)			C2	C5	C6	C7	C8	T1	T4	T10	L2	L3	L4	L5			DD (distal-dorsal)	DV (distal-ventral)	P (proximal)		II1(Cartpt)	II2(Tox)	II3(Aldh1a3)	II4(Chodl)			C2	C5	C6	C7	C8	T1	T4
	A1	0.553846	0.588235	0.613636	0.531429	0.50211	0.555556	0.580645	0.580645	0.662791	0.5	0.304348	0.555556		594.63	1277.45		A1	0.4	0.25	0.299213	0.287234	0.179487	0.210526	0.30303	0.666667	0.232877	0.196429	0.263158	0.130435		A1	0.214286	0.142857	0.142857		334.978	510.531	651.088	326.317			0.0449434	0.0250794	0.112452	0.158038	0.224978	0.158824	0.12142
	A2	0.612245	0.605769	0.507463	0.528302	0.478261	0.5	0.571429	0.863636	0.6	0.552239	0.407407	0.6		452.834	1457.72		A2	0.365079	0.303571	0.37069	0.130435	0.282609	0.380952	0.166667	0.642857	0.305556	0.175	0.2	0.0909091		A2	0.363636	0.0909091	0.0769231		347.143	305.928	541.633	252.45
	A3	0.763158	0.484211	0.585714	0.5	0.283019	0.333333	0.526316	0.441176	0.653061	0.591837	0.463415	0.285714		669.762	599.447		A3		0.169643	0.337143	0.337017	0.245902	0.12	0.277778	0.65	0.458333	0.4	0.130435	0.0833333		A3	0.235294	0	0.0909091		291.087	288.926	656.735	179.654		% of II2-PNs among PNs
															549.96	1025.07																					382.374	262.936	994.715	555.215			C2	C5	C6	C7	C8	T1	T4
	% of II-PNs among PNs														382.276	1519.67		% of Ia2/3-PNs among PNs															Triceps	ECR			411.375	470.177	451.401	265.102		A1	0.0377358	0.142857	0	0.0714286	0.075	0.444444	0.323529
		C2	C5	C6	C7	C8	T1	T4	T10	L2	L3	L4	L5		911.02	1015.88			C2	C5	C6	C7	C8	T1	T4	T10	L2	L3	L4	L5		A1	0	0.833333			543.05	296.645	621.171	275.613		A2	0.0574713	0.0963855	0.0273973	0.046875	0.0178571	0.235294	0.148148
	A1	0.12987	0.0967742	0.19	0.306931	0.339806	0.375758	0.354444	0.185689	0.224138	0.352941	0.6	0.388889		589.18	1107.34		A1	0.125	0.19883	0.168224	0.152047	0.184211	0	0.0571429	0	0.154762	0.163743	0.0769231	0.0588235		A2	0	0.8			455.559	432.071	525.412	215.76		A3	0.025	0.123457	0.0504202	0	0.105263	0.142857	0.172414
	A2	0.199853	0.145833	0.167939	0.309524	0.342105	0.145425	0.243207	0.232479	0.28169	0.478261	0.342857	0.375		543.44	1252.93		A2	0.117647	0.180451	0.138756	0.245455	0.111111	0	0.025	0	0.134021	0.192308	0.0526316	0.0769231		A3	0	0.666667			514.633	308.761	717.171	480.376
	A3	0.207762	0.130435	0.168142	0.330508	0.285714	0.0838235	0.398034	0.497297	0.315217	0.377358	0.268293	0.384615		714.724	1354.45		A3		0.134752	0.167488	0.108491	0.0686275	0	0	0.025641	0.0555556	0.0967742	0.0588235	0.142857							233.473	338.856	422.433	432.299		% of II3-PNs among PNs
															634.045	1216.48																					456.824	318.825	599.131	372.933			C2	C5	C6	C7	C8	T1	T4
	% of Ib-PNs among PNs														522.418	1186.09		% of Ia2-PNs among PNs (subtraction of the mean of Ia3-PNs from the mean of Ia2/3-PNs)																			567.089	269.775	608.315	359.309		A1	0	0.0272727	0.0412371	0.0449438	0.0333333	0	0
		C2	C5	C6	C7	C8	T1	T4	T10	L2	L3	L4	L5		499.061	916.513			C2	C5	C6	C7	C8	T1	T4	T10	L2										689.324	417.023	625.038	297.607		A2	0	0.00854701	0.00714286	0.0642857	0.0659341	0	0
	A1	0.0181818	0.176471	0.157143	0.111111	0.140351	0.1	0	0.0769231	0.22449	0.130435	0.0714286	0.0588235		728.447	719.727			0.102805	0.116876	0.0468381	0.127604	0.115569	0	0.027381	0.00854701	0.0381588										464.61	259.418	344.397	379.259		A3	0	0	0	0.105263	0.0185185	0	0
	A2	0.025641	0.136842	0.120301	0.206107	0.177419	0	0.0333333	0	0.216	0.168831	0.153846	0.0909091		1132.91	1036.89																					247.487	453.762	736.659	289.043
	A3	0.03125	0.204819	0.12963	0.108108	0.133333	0	0	0.0434783	0.157534	0.133929	0.255814	0.133333		430.061	1091.61		% of Ia3-PNs among PNs																			435.9	383.607	589.288	176.151		% of II4-PNs among PNs
															673.558	1097.47			C2	C5	C6	C7	C8	T1	T4	T10	L2										655.067	851.732	757.315	386.364			C2	C5	C6	C7	C8	T1	T4
															757.643	547.954		A1	0	0.0319149	0.100775	0.0576923	0.0172414	0	0	0	0.0571429										398.821	354.098	580.747	384.612		A1	0.0555556	0.0869565	0.0247934	0.0782609	0.0625	0	0.0645161
															553.269	1220.39		A2	0.0555556	0.0704225	0.124088	0.0325203	0	0	0	0	0.0736196										694.092	604.918	541.62	625.773		A2	0.0142857	0.107914	0.0671642	0.0955882	0.0779221	0	0
															516.579	1348.49		A3	0	0.0610687	0.109091	0.032967	0	0	0	0	0.0990991										629.277	335.338	410.932	300.624		A3	0.104167	0.0671141	0.0483871	0.084507	0.0344828	0	0
															727.863	1248.53																					510.934	352.437	968.64	422.567
															269.773	1156																					314.541	477.017	582.932	349.868
															632.877	1212.08																					376.534	412.919	360.882	472.493
															589.278	1290.54																					233.667	347.259	453.237	439.793
															404.076	925.502																					489.427	494.604	537.968	411.667
															327.582	1243.25																					404.66	315.699	808.304	399.599
															552.977	708.295																						300.554	559.595	469.865
															488.551	1116.72																						500.565	551.755	259.749
															463.442	1366.27																						477.896	482.82	429.088
															393.663	1232.7																						668.722	1090.8	426.655
															288.459	1025.95																						644.686	890.215	376.437
															357.362	1270.81																						357.714	832.364	422.275
															533.999	912.312																						237.238	666.107	365.732
															369.527	1340.77																						401.878	901.299	728.349
															498.867	1083.89																						310.911	726.122	421.01
															185.396	803.561																						356.932	824.524	627.233
															640.468	1360.5																						299.186	782.351	644.848
															343.348	1099.52																						419.759	617.447	683.192
															677.158	840.886																						487.96		349.09
															830.828	719.629																						341.103		647.865
															352.107	1166.45																						409.011		305.685
															397.264	763.598																						279.058		571.76
															280.381	1299.04																						458.843		209.824
															373.517	990.921																						318.141		335.757
															582.076	1090.58																								421.886
															635.505	960.167																								439.988
															642.415	621.199																								275.029
															443.88	776.036																								461.982
															670.151	1182.25																								341.985
															543.926	1316.65																								268.314
															449.233	914.913																								344.516
															417.798	751.512																								381.595
															439.209	1052.91																								495.558
															732.534	1018.85																								329.236
															777.204	498.964																								339.942
															770.781	1392.86																								352.496
															394.247	597.453																								331.183
															376.534	648.449																								280.187
															507.626	497.018																								360.671
															341.499	795.306																								280.381
															643.972	1086.49																								472.201
															914.524	908.587																								487.383
															508.988	888.442																								473.077
															947.418	189.776																								737.887
															630.639	577.405																								415.949
															591.029	710.442																								427.92
															800.367	752.971
															419.453	708.301
															853.796	1226.14
															607.379	831.607
															698.472	1286.29
															668.497	764.942
															406.509	957.637
															613.608	1084.54
															860.414	904.111
															828.687	764.845
															860.024	949.657
															801.048	600.178
															449.038	926.397
															472.882	1069.85
															753.75	994.716
															739.444	1116.95
															658.765	658.959
															621.686	985.374
															693.022	1008.24
															701.586	889.415
															538.574	895.741
															738.763	1027.61
															481.252	827.811
															422.664	1359.96
															761.536	1729.97
															715.892	1374.95
															979.729	1344.59
															514.146	723.483
															241.842	1399.77
															628.401	1104.59
															586.455	820.901
															1133.69	1092.72
															777.107	1246.29
															297.51	1027.61
															409.526	472.201
															452.931	1141.87
															400.475	506.75
															424.124	847.081
															373.128	718.812
															444.854	986.639
															765.818	863.625
															367.873	885.133
															473.563	1194.32
															548.208	1246.29
															390.743	761.925
															356.097	534.778
															658.278	838.419
															372.836	945.375
															368.359	1242.69
															495.947	1070.43
															569.814	851.557
															303.641	1297.97
															379.454	419.064
															806.109	597.745
															476.386	821.291
															675.699	1466.33
															437.846	1014.96
															713.848	760.173
															402.13	965.715
															421.691	973.306
															598.037	1078.12
															507.82	768.056
															461.593	787.812
															299.846	760.368
															734.188	527.576
															568.256	940.314
															614.873	1710.03
															585.093	1073.64
															591.224	502.078
															350.647	833.358
															756.475	1188.19
															324.37	1370.08
															434.83	698.082
															333.129	1108.58
															389.089	582.757
															632.975	1281.23
															408.164	808.25
															333.129	1020.99
															298.094	681.635
															365.829	1096.22
															433.662	497.893
															239.799	321.548
															379.746	760.465
															370.403	1073.74
															689.81
															497.504
															658.959
															657.013
															774.187
															382.86
															558.038
															419.356
															366.705
															508.696
															589.862
															447.092
															337.411
															561.736
															428.796
															316.974
															470.546
															541.007
															290.892
															473.563
															637.452
															521.737
															316.779
															273.082
															646.21
															273.472
															869.854
															642.415
															542.564
															336.73
															567.283
															338.774
															754.334
															458.965
															709.956
															409.429
															414.003
															347.825
															675.115
															223.157
															555.313
															733.118
															492.735
															860.219
															772.046
															814.867
															590.932
															458.479
															417.604
															764.066
															554.729
															525.338
															506.652
															810.585
															679.397
															783.725
															659.738
															205.736
															604.752
															849.027
															722.413
															1249.5
															642.999
															395.22
															293.714
															337.314
															361.158
															485.534
															919.974
															733.507
															614.97
															418.48
															469.67
															656.916
															663.631
															654.677
															545.289
															424.903
															483.782
															548.695
															502.273
															981.286
															745.478
															768.445
															768.445
															741.682
															888.053
															775.744
															383.736
															399.21
															720.661
															1065.86
															479.889
															759.103
															799.296
															830.633
															565.823
															546.165
															690.686
															516.287
															542.466
															329.626
															546.359
															449.622
															577.405
															680.078
															669.275
															882.213
															520.958
															360.963
															589.764
															571.176
															512.784
															743.531
															459.744
															565.823
															383.444
															565.823
															667.232
															490.497
															863.528
															562.223
															732.339
															615.262
															516.287
															576.042
															265.102
															711.805
															531.274
															210.7
															745.77
															789.953
															827.227
															1174.37
															506.068
															902.845
															930.485
															667.913
															482.711
															908.101
															368.554
															221.21
															573.317
															1059.43
															639.982
															646.697
															566.699
															768.445
															1075.59
															823.821
															485.728
															467.432
															504.414
															892.919
															601.735
															260.236
															796.085
															947.613
															543.926
															321.159
															851.265
															324.76
															323.397
															380.816
															1070.92
															381.108
															493.027
															883.479
															695.26
															343.64
															333.713
															397.848
															627.525
															501.397
															422.372
															449.525
															421.01
															579.156
															285.053
															573.998
															515.217
															500.91
															584.801
															500.424
															827.714
															603.973
															474.244
															419.647
															353.761
															167.586
															302.084
															347.727
															311.621
[truncated: 18 more columns]

## Sheet: Fig. 5
Figure 5
	Fig. 5g				Fig. 5i				Fig. 5j
	% PNs expressing the marker				% of PNs labeled by RFP				% of Doc2b+ PNs among PNs
		all PSNs	traced PSNs			Ib	Ia/II			C1	C2	C3	C4	C5	C6	C7	C8	Th	Lum
	Tnfaip8l3	0.202559	0.68		A1	0.862745	0.33687		A1	0	0.0217391	0	0	0.0873786	0.146667	0.252525	0.175676	0.0229885	0.285714
	Doc2b	0.299618	0.0740741		A2	0.769231	0.254054		A2	0	0	0	0.0434783	0.170455	0.223529	0.315789	0.170213	0.0289855	0.210526
	Vstm2b	0.370079	0.105263						A3	0		0	0	0.141026	0.161765	0.305556	0.196429	0.032	0.133333

## Sheet: Fig. 6
Figure 6
	Fig. 6b						Fig. 6c				Fig. 6d				Fig. 6e				Fig. 6f
	% of body weight change						data is normalized to the mean of sedentary group				data is normalized to the mean of sedentary group				% of Calb1+ PNs expressing Hpse				data is normalized to the mean of sedentary group
		group	0	2wks	4wks		normalized fold change of Ia1-PNs				normalized fold change of Ia2/3-PNs in C5 DRG					running	sedentary		normalized fold change of Ia2/3-PNs at brachial level
	A1	sedentary	0	6.27306	11.0701			running	sedentary			running	sedentary		A1	0.901408	0.908333			running	sedentary
	A2	sedentary	0	5.49451	15.7509		A1	0.772594	0.977186		A1	1.29489	0.823477		A2	0.902174	0.875		A1	1.85054	1.0964
	A3	sedentary	0	1.27119	5.08475		A2	0.68723	1.02308		A2	2.17837	1.43907		A3	0.935185	0.882979		A2	2.05445	0.89999
	A4	sedentary	0	0	0		A3	0.809722	0.95652		A3	1.2074	1.16624		A4	0.92437	0.89916		A3	1.45593	1.00889
	A5	sedentary	0	5.22088	11.245		A4		1.04321		A4	1.01603	1.49067						A4	1.44534	0.994726
	A6	sedentary	0	4.45344	6.47773						A5	1.49811	0.607804		% of Calb1+ PNs expressing Cpne
	A7	sedentary	0	6.77291	7.56972		normalized fold change of Ia2/3-PNs (Br.)				A6	1.26266	0.472737			running	sedentary		normalized fold change of Ia2/3-PNs at lumbar level
	A1	running	0	0.760456	0			running	sedentary		A7	1.47153			A1	0.971831	0.968254			running	sedentary
	A2	running	0	-1.16279	2.71318		A1	1.17825	0.771498						A2	0.96	0.982456		A1	1.94934	1.07013
	A3	running	0	-2.12766	0.35461		A2	1.80156	1.27963		normalized fold change of Ia2/3-PNs in C6 DRG				A3	0.968085	0.980645		A2	1.59466	1.06587
	A4	running	0	-2.62172	-3.37079		A3	1.34267	1.20708			running	sedentary		A4	0.967949	0.97561		A3	1.94716	0.932673
	A5	running	0	-1.88679	0.377358		A4	1.29293	1.08716		A1	1.112	0.887557						A4	1.60852	0.931324
	A6	running	0	-1.99203	0.796813		A5	1.42261	0.905014		A2		1.09484
	A7	running	0	-0.401606	0.401606		A6	1.2681	0.749619		A3	1.32728	1.42943
							A7	1.63143			A4	0.951762	0.841635
											A5	1.50867	1.1449
							normalized fold change of Ia-PNs				A6	1.19437	0.60164
								running	sedentary		A7	1.7526
							A1	1.01715	0.970988
							A2	0.957577	0.974886		normalized fold change of Ia2/3-PNs in C7 DRG
							A3	0.925241	1.02244			running	sedentary
							A4	0.963132	1.07013		A1		0.586165
							A5	1.01439	0.957834		A2	1.62172	1.3309
							A6	0.99403	0.965922		A3	1.37557	1.29307
							A7	1.03585	1.0378		A4	1.66576	0.895429
											A5	1.37176	0.926698
							normalized fold change of II3-PNs				A6	1.15837	0.967754
								running	sedentary		A7	1.6039
							A1	0.686542	0.705983
							A2	1.02402	0.781521		normalized fold change of Ia2/3-PNs in C8 DRG
							A3	1.13439	1.0775			running	sedentary
							A4	0.586387	0.937825		A1	2.00715	0
							A5	0.907572	1.38574		A2	1.69836	1.89245
							A6	0.837836	1.11143		A3	2.34652	0.392509
											A4	2.45318	1.91988
							normalized fold change of II4-PNs				A5	1.11508	0.802859
								running	sedentary		A6	2.18061	0.992298
							A1	1.30789	0.90192		A7	2.39185
							A2	1.31908	0.558724
							A3	0.997504	1.37198
							A4	1.30479	1.60065
							A5	0.787421	0.616368
							A6	0.83079	0.896873
							A7	0.990328	1.05349
							normalized fold change of Ia2/3-PNs (Lum.)
								running	sedentary
							A1	1.06698	1.20109
							A2	1.25752	0.998372
							A3	1.37515	0.86976
							A4		0.930781

## Sheet: Supplementary Fig. 2
Supplementary Figure 2
	Supplementary Fig. 2a				Supplementary Fig. 2b
	percentage overlap of PNs types				Lmcd1 expression level normalized to the mean of the Lmcd1+/Chad- group
		% Fxyd7+ in Lmcd1+ PNs	% Lmcd1+ in Fxyd7+ PNs		Lmcd1+/Chad-	Lmcd1+/Chad+
	A1	0.0384615	0.0943396		1.55079	0.544468
	A2	0.0271493	0.0789474		1.38513	0.498536
	A3	0.0165975	0.0425532		1.49375	0.473756
					0.854349	0.752949
		% Fxyd7+ in Chad+ PNs	% Chad+ in Fxyd7+ PNs		0.685209	0.576759
	A1	0.0833333	0.05		0.867499	0.731309
	A2	0.12	0.0714286		1.12028	0.729289
	A3	0.105263	0.0425532		1.55078	0.453556
					0.7544	0.944458
		% Lmcd1 in Chad+ PNs	% Chad in Lmcd1+ PNs		0.860204	0.835369
	A1	0.24	0.0352941		1.55387	0.493125
	A2	0.2	0.0420168		1.24848	0.646289
	A3	0.192308	0.0294118		0.65656	1.00955
					1.31145	0.896937
					1.087	0.46581
					0.750567	1.0662
					0.936778	0.531732
					1.04068	0.831158
					0.698394	0.630415
					1.30325	0.790102
					1.81376	0.503425
					0.45493	0.564278
					1.47685	0.59332
					1.06518	0.46705
					0.728686	0.69049
					1.40208
					1.09203
					1.19757
					0.910301
					1.20616
					1.13664
					1.12033
					0.905103
					1.75081
					0.695289
					0.869089
					0.741554
					1.24652
					1.4371
					0.96081
					0.834351
					1.1119
					1.10805
					1.02452
					1.26401
					1.24068
					1.15673
					1.45487
					0.899524
					0.726801
					1.31968
					1.04325
					0.807914
					1.02786
					0.965449
					1.11875
					0.791481
					1.25861
					0.399057
					0.417075
					1.05032
					0.72712
					1.11159
					1.27817
					0.602153
					0.849536
					1.00595
					0.824981
					1.36152
					0.872576
					1.2226
					1.04095
					1.36722
					0.823028
					1.34091
					0.810591
					1.14061
					1.51858
					1.09273
					1.2938
					1.42841
					1.11375
					0.776242
					1.94979
					0.996895
					0.437718
					0.960278
					1.83948
					0.841738
					1.01642
					0.969941
					1.27952
					0.92176
					1.23546
					1.35547
					1.34877
					1.36138
					0.770392
					1.00644

## Sheet: Supplementary Fig. 3
Supplementary Figure 3
	Supplementary Fig. 3b
	composition of muscle spindle types in Biceps
		simple	intermediate	complex
	A1	0.125	0.5	0.375
	A2	0.2	0.5	0.3
	A3	0.111111	0.555556	0.333333
	composition of muscle spindle types in Triceps
		simple	intermediate	complex
	A1	0.769231	0.230769	0
	A2	0.875	0.125	0
	A3	0.615385	0.346154	0.0384615
